# Supplementary material for: Interaction of anions with the surface of a coordination cage in aqueous solution probed by their effect on a cage-catalysed Kemp elimination
Source: Chem Sci. 2021 Oct 25;12(44):14781–91. doi: 10.1039/d1sc04887b (PMC8597839; doi:10.1039/d1sc04887b)
Supplement: SC-012-D1SC04887B-s002 [file SC-012-D1SC04887B-s002.cif]

# Electronic Supplementary Material (ESI) for Chemical Science.
# This journal is © The Royal Society of Chemistry 2021

####################################################################### 
# 
# This file contains crystal structure data downloaded from the 
# Cambridge Structural Database (CSD) hosted by the Cambridge 
# Crystallographic Data Centre (CCDC).
# 
# Full information about CCDC data access policies and citation 
# guidelines are available at http://www.ccdc.cam.ac.uk/access/V1 
# 
# Audit and citation data items may have been added by the CCDC. 
# Please retain this information to preserve the provenance of 
# this file and to allow appropriate attribution of the data. 
# 
#######################################################################

data_dmwmsv6-103_sq
_database_code_depnum_ccdc_archive 'CCDC 2107397'
loop_
_audit_author_name
_audit_author_address
'Michael Ward'
;University of Warwick
United Kingdom
;
_audit_update_record             
;
2021-09-03 deposited with the CCDC.	2021-10-25 downloaded from the CCDC.
;
_refine_special_details          
;Rigid bond and similarity restraints were applied to the anisotropic and isotropic displacement parameters of all atoms in the structure (RIGU and SIMU). All other non-hydrogen atoms in the structure were refined with anisotropic displacement parameters. All hydrogen atoms were geometrically placed and refined with riding model

 

The occupancy of cage encapsulated 5-nitrobenzisoxazole residue was refined to a values of 0.57(1). Both rings and the nitro motif of the bound 5-nitrobenzisoxazole were individually restrained to be coplanar by restraining the volume of the polyhedron with the atoms as corners to be zero (FLAT).

Tetrafluoroborate residue B11, B21, B31, B31A, B61, B61A, B91A, B81A, B81 and B91 were modelled with fixed occupancy of 0.75, 0.75, 0.5, 0.5, 0.33, 0.33, 0.5, 0.25, 0.25, and 0.75 respectively. Tetrafluoroborate residues B71 [0.25(1)] and B51 [0.35(1)] were found to have positional disorder with Cl71 [0.75(1)] and Cl52 [0.15(1)] were restrained to sum to unity of 1 and 0.5 respectively; refined to occupancy values in square brackets. A constraint linking thermal parameters (EADP) was applied to atoms that shared the same position, B71:Cl71 and B51:Cl52.

The geometries of methylene-pyrazolyly-pyridine and naphthyl moieities were restrained to have similar geometries (SAME). The geometries of all tetrafluoroborate residues were restrained to have similar geometries(SAME).

Disordered solvent molecules could not be sensibly modelled, so the structure  was treated with PLATON SQUEEZE (P. v.d. Sluis & A.L. Spek, Acta Cryst. 1990, A46, 194-201). A total of 2859 electrons were accounted from the P1 cell in this, equating to 3.1 tetrafluoroborate anions and 31 methanol molecules per asymmetric unit, which have been included in the unit cell contents and calculation of derived parameters.,SQUEEZE
;
_exptl_crystal_preparation       
'Crystal was soaked in a solution of 5-nitrobenzisoxazole in methanolic mother liquor from the solvothermal crystals growth for 24 hours. Crystals were transferred to Fomblin oil before a crystal was mounted on a MiteGen Microloop and flash frozen under liquid nitrogen for storage.'
_audit_creation_date             2019-09-26
_audit_creation_method           
;
Olex2 1.2
(compiled May 18 2018 14:05:52 for OlexSys, GUI svn.r5506)
;
_shelx_SHELXL_version_number     2018/3
_chemical_name_common            ?
_chemical_name_systematic        ?
_chemical_formula_moiety         
'C336 H264 Co8 N72, 1.12(C7 H4 N2 O3), 9.55(B F4), 1.78(Cl), B1.5 F3.75'
_chemical_formula_sum            
'C374.84 H392.48 B14.20 Cl1.80 Co8 F56.80 N74.24 O34.36'
_chemical_formula_weight         8255.24
_chemical_melting_point          ?
loop_
_atom_type_symbol
_atom_type_description
_atom_type_scat_dispersion_real
_atom_type_scat_dispersion_imag
_atom_type_scat_source
C C 0.0032 0.0015 'International Tables Vol C Tables 4.2.6.8 and 6.1.1.4'
H H 0.0000 0.0000 'International Tables Vol C Tables 4.2.6.8 and 6.1.1.4'
B B 0.0013 0.0007 'International Tables Vol C Tables 4.2.6.8 and 6.1.1.4'
Cl Cl 0.1484 0.1585 'International Tables Vol C Tables 4.2.6.8 and 6.1.1.4'
Co Co 0.3538 0.9121 'International Tables Vol C Tables 4.2.6.8 and 6.1.1.4'
F F 0.0171 0.0103 'International Tables Vol C Tables 4.2.6.8 and 6.1.1.4'
N N 0.0060 0.0030 'International Tables Vol C Tables 4.2.6.8 and 6.1.1.4'
O O 0.0106 0.0060 'International Tables Vol C Tables 4.2.6.8 and 6.1.1.4'

_shelx_space_group_comment       
;
The symmetry employed for this shelxl refinement is uniquely defined
by the following loop, which should always be used as a source of
symmetry information in preference to the above space-group names.
They are only intended as comments.
;
_space_group_crystal_system      monoclinic
_space_group_IT_number           15
_space_group_name_H-M_alt        'C 1 2/c 1'
_space_group_name_Hall           '-C 2yc'
loop_
_space_group_symop_operation_xyz
'x, y, z'
'-x, y, -z+1/2'
'x+1/2, y+1/2, z'
'-x+1/2, y+1/2, -z+1/2'
'-x, -y, -z'
'x, -y, z-1/2'
'-x+1/2, -y+1/2, -z'
'x+1/2, -y+1/2, z-1/2'

loop_
_symmetry_equiv_pos_as_xyz
-x,y,-z+1/2

_cell_length_a                   33.12481(19)
_cell_length_b                   30.0412(2)
_cell_length_c                   40.1650(3)
_cell_angle_alpha                90.0
_cell_angle_beta                 95.9731(6)
_cell_angle_gamma                90.0
_cell_volume                     39751.6(3)
_cell_formula_units_Z            4
_cell_measurement_reflns_used    73306
_cell_measurement_temperature    100(1)
_cell_measurement_theta_max      28.0463175059
_cell_measurement_theta_min      0.499937542969
_shelx_estimated_absorpt_T_max   ?
_shelx_estimated_absorpt_T_min   ?
_exptl_absorpt_coefficient_mu    0.409
_exptl_absorpt_correction_T_max  1.0
_exptl_absorpt_correction_T_min  0.96489600684
_exptl_absorpt_correction_type   empirical
_exptl_absorpt_process_details   
;
CCP4 7.0.065: AIMLESS, version 0.7.3 : 15/08/18
Scaling & analysis of unmerged intensities, absorption correction using spherical harmonics
;
_exptl_absorpt_special_details   ?
_exptl_crystal_colour            'clear light orange'
_exptl_crystal_colour_lustre     clear
_exptl_crystal_colour_modifier   light
_exptl_crystal_colour_primary    orange
_exptl_crystal_density_diffrn    1.379
_exptl_crystal_density_meas      ?
_exptl_crystal_density_method    ?
_exptl_crystal_description       rhombohedral
_exptl_crystal_F_000             17060
_exptl_crystal_recrystallization_method 
'slow cooling from solvothermal synthesis followed by soaking in solution of NBI guest'
_exptl_crystal_size_max          0.13
_exptl_crystal_size_mid          0.1
_exptl_crystal_size_min          0.08
_exptl_transmission_factor_max   ?
_exptl_transmission_factor_min   ?
_diffrn_reflns_av_R_equivalents  0.0778
_diffrn_reflns_av_unetI/netI     0.0672
_diffrn_reflns_Laue_measured_fraction_full 0.999
_diffrn_reflns_Laue_measured_fraction_max 0.999
_diffrn_reflns_limit_h_max       48
_diffrn_reflns_limit_h_min       -48
_diffrn_reflns_limit_k_max       43
_diffrn_reflns_limit_k_min       -43
_diffrn_reflns_limit_l_max       58
_diffrn_reflns_limit_l_min       -58
_diffrn_reflns_number            342014
_diffrn_reflns_point_group_measured_fraction_full 0.999
_diffrn_reflns_point_group_measured_fraction_max 0.999
_diffrn_reflns_theta_full        24.415
_diffrn_reflns_theta_max         29.947
_diffrn_reflns_theta_min         0.986
_diffrn_ambient_temperature      100(1)
_diffrn_detector                 'Photon counting pixel array'
_diffrn_detector_area_resol_mean ?
_diffrn_measured_fraction_theta_full 0.999
_diffrn_measured_fraction_theta_max 0.999
_diffrn_measurement_device       'Fixed \c 3-circle diffractometer'
_diffrn_measurement_device_type  'Fluid Film Devices'
_diffrn_measurement_method       'shutterless scans'
_diffrn_measurement_specimen_support 'MiTeGen MicroMount'
_diffrn_radiation_monochromator  'Silicon 111'
_diffrn_radiation_type           Synchrotron
_diffrn_radiation_wavelength     0.6889
_diffrn_source                   'Diamond Light Source Beamline I19-1'
_diffrn_special_details          ?
_reflns_Friedel_coverage         0.000
_reflns_Friedel_fraction_full    .
_reflns_Friedel_fraction_max     .
_reflns_number_gt                31637
_reflns_number_total             63327
_reflns_special_details          
;
 Reflections were merged by SHELXL according to the crystal
 class for the calculation of statistics and refinement.
 
 Structure factors included contributions from the .fab file.
 
 _reflns_Friedel_fraction is defined as the number of unique
 Friedel pairs measured divided by the number that would be
 possible theoretically, ignoring centric projections and
 systematic absences.
;
_reflns_threshold_expression     'I > 2\s(I)'
_computing_cell_refinement       
'DIALS 2theta refinement, DIALS 1.12.1-g84e9f68aa-release'
_computing_data_collection       ?
_computing_data_reduction        
;
aimless (Evans, P. R. and Murshudov, G. N., 2013)
ccp4 (Winn, M. D. et al., 2011)
DIALS 1.12.1-g84e9f68aa-release (Winter, G. et al., 2018)
pointless (Evans, P., 2006)
XIA2 0.5.757-g89e4ddb2-dials-1.12 (Winter, G., 2010)
;
_computing_molecular_graphics    'Olex2 (Dolomanov et al., 2009)'
_computing_publication_material  'Olex2 (Dolomanov et al., 2009)'
_computing_structure_refinement  'ShelXL (Sheldrick, 2015)'
_computing_structure_solution    ?
_refine_diff_density_max         1.330
_refine_diff_density_min         -0.742
_refine_diff_density_rms         0.100
_refine_ls_extinction_coef       .
_refine_ls_extinction_method     none
_refine_ls_goodness_of_fit_ref   1.038
_refine_ls_hydrogen_treatment    constr
_refine_ls_matrix_type           full
_refine_ls_number_parameters     2523
_refine_ls_number_reflns         63327
_refine_ls_number_restraints     6797
_refine_ls_R_factor_all          0.1387
_refine_ls_R_factor_gt           0.0886
_refine_ls_restrained_S_all      1.042
_refine_ls_shift/su_max          0.003
_refine_ls_shift/su_mean         0.000
_refine_ls_structure_factor_coef Fsqd
_refine_ls_weighting_details     
'w=1/[\s^2^(Fo^2^)+(0.2000P)^2^] where P=(Fo^2^+2Fc^2^)/3'
_refine_ls_weighting_scheme      calc
_refine_ls_wR_factor_gt          0.2897
_refine_ls_wR_factor_ref         0.3254
_olex2_refinement_description    
;
1. Fixed Uiso
 At 1.2 times of:
  All C(H) groups, All C(H,H) groups
2. Restrained planarity
 N32G, C24G, C25G, C26G, C21G, C22G, C23G
 with sigma of 0.1
 C21G, O11G, N12G, C13G, C22G
 with sigma of 0.1
 O31G, N32G, O33G, C24G, C25G, C23G
 with sigma of 0.05
3. Uiso/Uaniso restraints and constraints
All non-hydrogen atoms have similar U: within 2A with sigma of 0.04 and sigma
for terminal atoms of 0.08
Uanis(B71) = Uanis(Cl71)
4. Rigid body (RIGU) restrains
 F84A, B81A, F82A, F83A, F85A, B81, F82, F83, F84, F85
 with sigma for 1-2 distances of 0.002 and sigma for 1-3 distances of 0.002
 All non-hydrogen atoms
 with sigma for 1-2 distances of 0.004 and sigma for 1-3 distances of 0.004
5. Same fragment restrains
{N11A, C12A, C13A, C14A, C15A, C16A} sigma for 1-2: 0.02, 1-3: 0.04
as
{N31A, C32A, C33A, C34A, C35A, C36A}
{N21A, N22A, C23A, C24A, C25A} sigma for 1-2: 0.02, 1-3: 0.04
as
{N41A, N42A, C43A, C44A, C45A}
{N11A, C12A, C13A, C14A, C15A, C16A} sigma for 1-2: 0.02, 1-3: 0.04
as
{N11B, C12B, C13B, C14B, C15B, C16B}
{N11A, C12A, C13A, C14A, C15A, C16A} sigma for 1-2: 0.02, 1-3: 0.04
as
{N31B, C32B, C33B, C34B, C35B, C36B}
{N21A, N22A, C23A, C24A, C25A} sigma for 1-2: 0.02, 1-3: 0.04
as
{N41B, N42B, C43B, C44B, C45B}
{C51A, C52A, C53A, C54A, C55A, C56A, C61A, C62A, C63A, C64A} sigma for 1-2:
0.02, 1-3: 0.04
as
{C51B, C52B, C53B, C54B, C55B, C56B, C61B, C62B, C63B, C64B}
{N11A, C12A, C13A, C14A, C15A, C16A} sigma for 1-2: 0.02, 1-3: 0.04
as
{N11C, C12C, C13C, C14C, C15C, C16C}
{N21A, N22A, C23A, C24A, C25A} sigma for 1-2: 0.02, 1-3: 0.04
as
{N21C, N22C, C23C, C24C, C25C}
{N11A, C12A, C13A, C14A, C15A, C16A} sigma for 1-2: 0.02, 1-3: 0.04
as
{N31C, C32C, C33C, C34C, C35C, C36C}
{N21A, N22A, C23A, C24A, C25A} sigma for 1-2: 0.02, 1-3: 0.04
as
{N41C, N42C, C43C, C44C, C45C}
{C51A, C52A, C53A, C54A, C55A, C56A, C61A, C62A, C63A, C64A} sigma for 1-2:
0.02, 1-3: 0.04
as
{C51C, C52C, C53C, C54C, C55C, C56C, C61C, C62C, C63C, C64C}
{N11A, C12A, C13A, C14A, C15A, C16A} sigma for 1-2: 0.02, 1-3: 0.04
as
{N11D, C12D, C13D, C14D, C15D, C16D}
{N21A, N22A, C23A, C24A, C25A} sigma for 1-2: 0.02, 1-3: 0.04
as
{N21D, N22D, C23D, C24D, C25D}
{N11A, C12A, C13A, C14A, C15A, C16A} sigma for 1-2: 0.02, 1-3: 0.04
as
{N31D, C32D, C33D, C34D, C35D, C36D}
{N21A, N22A, C23A, C24A, C25A} sigma for 1-2: 0.02, 1-3: 0.04
as
{N41D, N42D, C43D, C44D, C45D}
{C51A, C52A, C53A, C54A, C55A, C56A, C61A, C62A, C63A, C64A} sigma for 1-2:
0.02, 1-3: 0.04
as
{C51D, C52D, C53D, C54D, C55D, C56D, C61D, C62D, C63D, C64D}
{N11A, C12A, C13A, C14A, C15A, C16A} sigma for 1-2: 0.02, 1-3: 0.04
as
{N11E, C12E, C13E, C14E, C15E, C16E}
{N21A, N22A, C23A, C24A, C25A} sigma for 1-2: 0.02, 1-3: 0.04
as
{N21E, N22E, C23E, C24E, C25E}
{N11A, C12A, C13A, C14A, C15A, C16A} sigma for 1-2: 0.02, 1-3: 0.04
as
{N31E, C32E, C33E, C34E, C35E, C36E}
{N21A, N22A, C23A, C24A, C25A} sigma for 1-2: 0.02, 1-3: 0.04
as
{N41E, N42E, C43E, C44E, C45E}
{C51A, C52A, C53A, C54A, C55A, C56A, C61A, C62A, C63A, C64A} sigma for 1-2:
0.02, 1-3: 0.04
as
{C51E, C52E, C53E, C54E, C55E, C56E, C61E, C62E, C63E, C64E}
{N11A, C12A, C13A, C14A, C15A, C16A} sigma for 1-2: 0.02, 1-3: 0.04
as
{N11F, C12F, C13F, C14F, C15F, C16F}
{N21A, N22A, C23A, C24A, C25A} sigma for 1-2: 0.02, 1-3: 0.04
as
{N21F, N22F, C23F, C24F, C25F}
{N11A, C12A, C13A, C14A, C15A, C16A} sigma for 1-2: 0.02, 1-3: 0.04
as
{N31F, C32F, C33F, C34F, C35F, C36F}
{N21A, N22A, C23A, C24A, C25A} sigma for 1-2: 0.02, 1-3: 0.04
as
{N41F, N42F, C43F, C44F, C45F}
{C51A, C52A, C53A, C54A, C55A, C56A, C61A, C62A, C63A, C64A} sigma for 1-2:
0.02, 1-3: 0.04
as
{C51F, C52F, C53F, C54F, C55F, C56F, C61F, C62F, C63F, C64F}
{B11, F12, F13, F14, F15} sigma for 1-2: 0.02, 1-3: 0.04
as
{B21, F22, F23, F24, F25}
{B11, F12, F13, F14, F15} sigma for 1-2: 0.02, 1-3: 0.04
as
{B31, F32, F33, F34, F35}
{B11, F12, F13, F14, F15} sigma for 1-2: 0.02, 1-3: 0.04
as
{B31A, F32A, F33A, F34A, F35A}
{B11, F12, F13, F14, F15} sigma for 1-2: 0.02, 1-3: 0.04
as
{B51, F52, F53, F54, F55}
{B11, F12, F13, F14, F15} sigma for 1-2: 0.02, 1-3: 0.04
as
{B61, F62, F63, F64, F65}
{B11, F12, F13, F14, F15} sigma for 1-2: 0.02, 1-3: 0.04
as
{B61A, F62A, F63A, F64A, F65A}
{B11, F12, F13, F14, F15} sigma for 1-2: 0.02, 1-3: 0.04
as
{B71, F72, F73, F74, F75}
{B11, F12, F13, F14, F15} sigma for 1-2: 0.02, 1-3: 0.04
as
{B91A, F95A, F92A, F94A, F93A}
{B11, F12, F13, F14, F15} sigma for 1-2: 0.02, 1-3: 0.04
as
{B81A, F82A, F83A, F84A, F85A}
{B11, F12, F13, F14, F15} sigma for 1-2: 0.02, 1-3: 0.04
as
{B81, F82, F83, F84, F85}
{B11, F12, F13, F14} sigma for 1-2: 0.02, 1-3: 0.04
as
{B91, F92, F93, F94}
6. Others
 Sof(Cl71)=1-FVAR(1)
 Sof(B71)=Sof(F72)=Sof(F73)=Sof(F74)=Sof(F75)=FVAR(1)
 Sof(O33G)=Sof(O31G)=Sof(O11G)=Sof(C21G)=Sof(N32G)=Sof(C25G)=Sof(H25G)=
 Sof(C13G)=Sof(H13G)=Sof(N12G)=Sof(C24G)=Sof(C22G)=Sof(C26G)=Sof(H26M)=
 Sof(C23G)=Sof(H23G)=FVAR(2)
 Sof(Cl52)=0.5*(1-FVAR(4))
 Sof(B51)=Sof(F52)=Sof(F53)=Sof(F54)=Sof(F55)=0.5*FVAR(4)
 Fixed Sof: B11(0.75) F12(0.75) F13(0.75) F14(0.75) F15(0.75) B21(0.75)
 F22(0.75) F23(0.75) F24(0.75) F25(0.75) B31(0.5) F32(0.5) F33(0.5) F34(0.5)
 F35(0.5) B31A(0.5) F32A(0.5) F33A(0.5) F34A(0.5) F35A(0.5) B61(0.33333)
 F62(0.33333) F63(0.33333) F64(0.33333) F65(0.33333) B61A(0.33333)
 F62A(0.33333) F63A(0.33333) F64A(0.33333) F65A(0.33333) B91A(0.5) F95A(0.5)
 F92A(0.5) F94A(0.5) F93A(0.5) B81A(0.25) F82A(0.25) F83A(0.25) F84A(0.25)
 F85A(0.25) B81(0.25) F82(0.25) F83(0.25) F84(0.25) F85(0.25) B91(0.75)
 F92(0.75) F93(0.375) F94(0.75)
7.a Secondary CH2 refined with riding coordinates:
 C26A(H26A,H26B), C46A(H46A,H46B), C26B(H26C,H26D), C46B(H46C,H46D), C26C(H26E,
 H26F), C46C(H46E,H46F), C26D(H26G,H26H), C46D(H46G,H46H), C26E(H26I,H26J),
 C46E(H46I,H46J), C26F(H26K,H26L), C46F(H46K,H46L)
7.b Aromatic/amide H refined with riding coordinates:
 C13A(H13A), C14A(H14A), C15A(H15A), C16A(H16A), C23A(H23A), C24A(H24A),
 C33A(H33A), C34A(H34A), C35A(H35A), C36A(H36A), C43A(H43A), C44A(H44A),
 C52A(H52A), C53A(H53A), C54A(H54A), C61A(H61A), C62A(H62A), C63A(H63A),
 C13B(H13B), C14B(H14B), C15B(H15B), C16B(H16B), C23B(H23B), C24B(H24B),
 C33B(H33B), C34B(H34B), C35B(H35B), C36B(H36B), C43B(H43B), C44B(H44B),
 C52B(H52B), C53B(H53B), C54B(H54B), C61B(H61B), C62B(H62B), C63B(H63B),
 C13C(H13C), C14C(H14C), C15C(H15C), C16C(H16C), C23C(H23C), C24C(H24C),
 C33C(H33C), C34C(H34C), C35C(H35C), C36C(H36C), C43C(H43C), C44C(H44C),
 C52C(H52C), C53C(H53C), C54C(H54C), C61C(H61C), C62C(H62C), C63C(H63C),
 C13D(H13D), C14D(H14D), C15D(H15D), C16D(H16D), C23D(H23D), C24D(H24D),
 C33D(H33D), C34D(H34D), C35D(H35D), C36D(H36D), C43D(H43D), C44D(H44D),
 C52D(H52D), C53D(H53D), C54D(H54D), C61D(H61D), C62D(H62D), C63D(H63D),
 C13E(H13E), C14E(H14E), C15E(H15E), C16E(H16E), C23E(H23E), C24E(H24E),
 C33E(H33E), C34E(H34E), C35E(H35E), C36E(H36E), C43E(H43E), C44E(H44E),
 C52E(H52E), C53E(H53E), C54E(H54E), C61E(H61E), C62E(H62E), C63E(H63E),
 C13F(H13F), C14F(H14F), C15F(H15F), C16F(H16F), C23F(H23F), C24F(H24F),
 C33F(H33F), C34F(H34F), C35F(H35F), C36F(H36F), C43F(H43F), C44F(H44F),
 C52F(H52F), C53F(H53F), C54F(H54F), C61F(H61F), C62F(H62F), C63F(H63F),
 C25G(H25G), C13G(H13G), C26G(H26M), C23G(H23G)
;
_atom_sites_solution_hydrogens   geom
_atom_sites_solution_primary     ?
_atom_sites_solution_secondary   ?
loop_
_atom_site_label
_atom_site_type_symbol
_atom_site_fract_x
_atom_site_fract_y
_atom_site_fract_z
_atom_site_U_iso_or_equiv
_atom_site_adp_type
_atom_site_occupancy
_atom_site_site_symmetry_order
_atom_site_calc_flag
_atom_site_refinement_flags_posn
_atom_site_refinement_flags_adp
_atom_site_refinement_flags_occupancy
_atom_site_disorder_assembly
_atom_site_disorder_group
Co1 Co 1.35465(2) 0.71574(2) 0.77723(2) 0.06134(12) Uani 1 1 d . U . . .
Co2 Co 1.09738(2) 0.51600(2) 0.86435(2) 0.06104(12) Uani 1 1 d . U . . .
Co3 Co 1.26773(2) 0.45501(2) 1.11603(2) 0.06658(13) Uani 1 1 d . U . . .
Co4 Co 1.51001(2) 0.66069(2) 1.03326(2) 0.06181(12) Uani 1 1 d . U . . .
N11A N 1.39416(8) 0.75594(9) 0.80999(6) 0.0647(6) Uani 1 1 d D U . . .
C12A C 1.37836(9) 0.77178(10) 0.83726(8) 0.0617(7) Uani 1 1 d D U . . .
C13A C 1.39998(10) 0.79832(11) 0.86083(8) 0.0694(8) Uani 1 1 d D U . . .
H13A H 1.388153 0.808646 0.879374 0.083 Uiso 1 1 calc R . . . .
C14A C 1.43968(11) 0.80928(13) 0.85631(9) 0.0808(10) Uani 1 1 d D U . . .
H14A H 1.455246 0.826305 0.872170 0.097 Uiso 1 1 calc R . . . .
C15A C 1.45572(11) 0.79464(14) 0.82808(9) 0.0807(10) Uani 1 1 d D U . . .
H15A H 1.482019 0.802346 0.824207 0.097 Uiso 1 1 calc R . . . .
C16A C 1.43202(10) 0.76811(13) 0.80541(9) 0.0735(9) Uani 1 1 d D U . . .
H16A H 1.442941 0.758431 0.786257 0.088 Uiso 1 1 calc R . . . .
N21A N 1.31557(7) 0.73641(8) 0.81520(6) 0.0585(5) Uani 1 1 d D U . . .
N22A N 1.27674(7) 0.73358(8) 0.82372(6) 0.0602(6) Uani 1 1 d D U . . .
C23A C 1.27346(10) 0.75500(11) 0.85283(8) 0.0681(8) Uani 1 1 d D U . . .
H23A H 1.250016 0.757176 0.863621 0.082 Uiso 1 1 calc R . . . .
C24A C 1.31014(10) 0.77287(11) 0.86376(8) 0.0688(8) Uani 1 1 d D U . . .
H24A H 1.316795 0.789674 0.882998 0.083 Uiso 1 1 calc R . . . .
C25A C 1.33578(9) 0.76045(10) 0.83969(7) 0.0586(6) Uani 1 1 d D U . . .
C26A C 1.24541(9) 0.70654(10) 0.80529(8) 0.0619(7) Uani 1 1 d . U . . .
H26A H 1.248639 0.707960 0.781591 0.074 Uiso 1 1 calc R . . . .
H26B H 1.218957 0.718685 0.808497 0.074 Uiso 1 1 calc R . . . .
N31A N 1.04525(8) 0.47583(10) 0.84445(8) 0.0750(8) Uani 1 1 d D U . . .
C32A C 1.05135(10) 0.45119(12) 0.81760(10) 0.0758(9) Uani 1 1 d D U . . .
C33A C 1.02232(12) 0.42147(17) 0.80323(13) 0.1074(16) Uani 1 1 d D U . . .
H33A H 1.026983 0.405092 0.784353 0.129 Uiso 1 1 calc R . . . .
C34A C 0.98674(13) 0.41689(17) 0.81749(14) 0.1127(16) Uani 1 1 d D U . . .
H34A H 0.967381 0.396413 0.808801 0.135 Uiso 1 1 calc R . . . .
C35A C 0.97955(12) 0.44270(19) 0.84484(14) 0.1151(17) Uani 1 1 d D U . . .
H35A H 0.955334 0.440486 0.854533 0.138 Uiso 1 1 calc R . . . .
C36A C 1.00995(11) 0.47207(15) 0.85725(11) 0.0916(12) Uani 1 1 d D U . . .
H36A H 1.005363 0.489950 0.875376 0.110 Uiso 1 1 calc R . . . .
N41A N 1.11762(8) 0.48461(9) 0.82069(7) 0.0649(6) Uani 1 1 d D U . . .
N42A N 1.15209(8) 0.47985(9) 0.80543(7) 0.0642(6) Uani 1 1 d D U . . .
C43A C 1.14697(11) 0.44817(11) 0.78135(9) 0.0707(8) Uani 1 1 d D U . . .
H43A H 1.166380 0.439311 0.767565 0.085 Uiso 1 1 calc R . . . .
C44A C 1.10905(10) 0.43161(11) 0.78071(9) 0.0708(8) Uani 1 1 d D U . . .
H44A H 1.097267 0.409335 0.766854 0.085 Uiso 1 1 calc R . . . .
C45A C 1.09131(9) 0.45528(11) 0.80544(9) 0.0677(8) Uani 1 1 d D U . . .
C46A C 1.18755(9) 0.50674(10) 0.81526(9) 0.0650(7) Uani 1 1 d . U . . .
H46A H 1.211050 0.492216 0.807606 0.078 Uiso 1 1 calc R . . . .
H46B H 1.191633 0.507853 0.839517 0.078 Uiso 1 1 calc R . . . .
C51A C 1.24722(8) 0.65827(10) 0.81651(8) 0.0595(6) Uani 1 1 d D U . . .
C52A C 1.27778(9) 0.64299(11) 0.83895(8) 0.0647(7) Uani 1 1 d D U . . .
H52A H 1.297730 0.662727 0.847764 0.078 Uiso 1 1 calc R . . . .
C53A C 1.27991(9) 0.59873(11) 0.84902(9) 0.0702(8) Uani 1 1 d D U . . .
H53A H 1.301173 0.589199 0.864307 0.084 Uiso 1 1 calc R . . . .
C54A C 1.25050(9) 0.56882(11) 0.83636(9) 0.0700(8) Uani 1 1 d D U . . .
H54A H 1.252506 0.539087 0.842759 0.084 Uiso 1 1 calc R . . . .
C55A C 1.21734(8) 0.58305(10) 0.81372(8) 0.0596(6) Uani 1 1 d D U . . .
C56A C 1.21596(8) 0.62861(10) 0.80337(7) 0.0591(6) Uani 1 1 d D U . . .
C61A C 1.18327(9) 0.64252(10) 0.78044(8) 0.0613(7) Uani 1 1 d D U . . .
H61A H 1.182011 0.671908 0.773119 0.074 Uiso 1 1 calc R . . . .
C62A C 1.15323(9) 0.61317(11) 0.76877(8) 0.0665(7) Uani 1 1 d D U . . .
H62A H 1.132021 0.622690 0.753428 0.080 Uiso 1 1 calc R . . . .
C63A C 1.15447(9) 0.56881(11) 0.77998(8) 0.0640(7) Uani 1 1 d D U . . .
H63A H 1.133767 0.549355 0.772208 0.077 Uiso 1 1 calc R . . . .
C64A C 1.18548(9) 0.55392(10) 0.80199(8) 0.0606(7) Uani 1 1 d D U . . .
N11B N 1.07864(8) 0.57443(9) 0.83750(7) 0.0701(7) Uani 1 1 d D U . . .
C12B C 1.10191(11) 0.61095(11) 0.84441(8) 0.0701(8) Uani 1 1 d D U . . .
C13B C 1.09143(15) 0.65179(13) 0.83029(10) 0.0889(11) Uani 1 1 d D U . . .
H13B H 1.107259 0.676908 0.835473 0.107 Uiso 1 1 calc R . . . .
C14B C 1.05629(16) 0.65408(17) 0.80798(12) 0.1048(14) Uani 1 1 d D U . . .
H14B H 1.048587 0.681162 0.798056 0.126 Uiso 1 1 calc R . . . .
C15B C 1.03329(16) 0.61765(17) 0.80057(11) 0.1006(12) Uani 1 1 d D U . . .
H15B H 1.010038 0.619365 0.785510 0.121 Uiso 1 1 calc R . . . .
C16B C 1.04487(12) 0.57779(15) 0.81574(10) 0.0872(10) Uani 1 1 d D U . . .
H16B H 1.029021 0.552608 0.810848 0.105 Uiso 1 1 calc R . . . .
N21B N 1.14656(8) 0.56224(9) 0.87860(6) 0.0625(6) Uani 1 1 d . U . . .
N22B N 1.18334(8) 0.56536(10) 0.89676(7) 0.0698(7) Uani 1 1 d . U . . .
C23B C 1.19755(12) 0.60734(13) 0.89635(9) 0.0774(9) Uani 1 1 d . U . . .
H23B H 1.222181 0.617155 0.907068 0.093 Uiso 1 1 calc R . . . .
C24B C 1.16986(12) 0.63310(13) 0.87759(9) 0.0779(9) Uani 1 1 d . U . . .
H24B H 1.171518 0.663369 0.873070 0.093 Uiso 1 1 calc R . . . .
C25B C 1.13854(11) 0.60384(10) 0.86675(8) 0.0659(7) Uani 1 1 d . U . . .
C26B C 1.20142(10) 0.52866(13) 0.91641(9) 0.0725(8) Uani 1 1 d . U . . .
H26C H 1.230659 0.532464 0.919255 0.087 Uiso 1 1 calc R . . . .
H26D H 1.195540 0.501104 0.904284 0.087 Uiso 1 1 calc R . . . .
N31B N 1.29254(9) 0.39273(10) 1.13664(7) 0.0751(7) Uani 1 1 d D U . . .
C32B C 1.27100(12) 0.35614(13) 1.12668(10) 0.0833(10) Uani 1 1 d D U . . .
C33B C 1.28470(15) 0.31320(14) 1.13495(12) 0.1007(13) Uani 1 1 d D U . . .
H33B H 1.269540 0.288313 1.127738 0.121 Uiso 1 1 calc R . . . .
C34B C 1.32190(15) 0.30890(16) 1.15440(12) 0.1033(13) Uani 1 1 d D U . . .
H34B H 1.332008 0.280795 1.160336 0.124 Uiso 1 1 calc R . . . .
C35B C 1.34315(13) 0.34551(15) 1.16456(11) 0.0901(11) Uani 1 1 d D U . . .
H35B H 1.368080 0.342864 1.177372 0.108 Uiso 1 1 calc R . . . .
C36B C 1.32778(12) 0.38658(14) 1.15589(10) 0.0825(10) Uani 1 1 d D U . . .
H36B H 1.342429 0.411540 1.163710 0.099 Uiso 1 1 calc R . . . .
N41B N 1.22637(9) 0.40584(10) 1.09419(7) 0.0728(7) Uani 1 1 d D U . . .
N42B N 1.18985(9) 0.40440(11) 1.07586(8) 0.0816(8) Uani 1 1 d D U . . .
C43B C 1.17396(15) 0.36352(16) 1.07577(14) 0.1118(16) Uani 1 1 d D U . . .
H43B H 1.148950 0.354995 1.064989 0.134 Uiso 1 1 calc R . . . .
C44B C 1.20091(16) 0.33627(17) 1.09433(14) 0.1179(18) Uani 1 1 d D U . . .
H44B H 1.198102 0.306077 1.098647 0.142 Uiso 1 1 calc R . . . .
C45B C 1.23371(12) 0.36415(13) 1.10537(10) 0.0849(10) Uani 1 1 d D U . . .
C46B C 1.17489(11) 0.44258(13) 1.05636(10) 0.0770(9) Uani 1 1 d . U . . .
H46C H 1.180724 0.469363 1.069466 0.092 Uiso 1 1 calc R . . . .
H46D H 1.145654 0.440194 1.051639 0.092 Uiso 1 1 calc R . . . .
C51B C 1.18599(9) 0.52507(11) 0.95086(8) 0.0656(7) Uani 1 1 d D U . . .
C52B C 1.16049(11) 0.55626(12) 0.96112(9) 0.0720(8) Uani 1 1 d D U . . .
H52B H 1.153450 0.580659 0.947481 0.086 Uiso 1 1 calc R . . . .
C53B C 1.14450(11) 0.55234(12) 0.99207(9) 0.0750(9) Uani 1 1 d D U . . .
H53B H 1.126781 0.573898 0.998610 0.090 Uiso 1 1 calc R . . . .
C54B C 1.15478(10) 0.51737(11) 1.01236(9) 0.0697(8) Uani 1 1 d D U . . .
H54B H 1.143906 0.514982 1.032721 0.084 Uiso 1 1 calc R . . . .
C55B C 1.18223(9) 0.48390(10) 1.00288(8) 0.0642(7) Uani 1 1 d D U . . .
C56B C 1.19873(9) 0.48870(11) 0.97165(8) 0.0647(7) Uani 1 1 d D U . . .
C61B C 1.22707(10) 0.45653(13) 0.96266(9) 0.0748(9) Uani 1 1 d D U . . .
H61B H 1.238679 0.459484 0.942666 0.090 Uiso 1 1 calc R . . . .
C62B C 1.23730(12) 0.42135(15) 0.98321(10) 0.0864(10) Uani 1 1 d D U . . .
H62B H 1.255780 0.400362 0.977057 0.104 Uiso 1 1 calc R . . . .
C63B C 1.22044(12) 0.41642(14) 1.01330(10) 0.0822(10) Uani 1 1 d D U . . .
H63B H 1.227655 0.391862 1.026713 0.099 Uiso 1 1 calc R . . . .
C64B C 1.19346(10) 0.44675(12) 1.02379(9) 0.0744(8) Uani 1 1 d D U . . .
N11C N 1.22958(8) 0.46570(10) 1.15535(7) 0.0679(6) Uani 1 1 d D U . . .
C12C C 1.24622(10) 0.48949(11) 1.18150(9) 0.0705(8) Uani 1 1 d D U . . .
C13C C 1.22425(12) 0.50232(13) 1.20761(9) 0.0795(9) Uani 1 1 d D U . . .
H13C H 1.236343 0.519175 1.225343 0.095 Uiso 1 1 calc R . . . .
C14C C 1.18465(11) 0.48968(13) 1.20664(10) 0.0809(9) Uani 1 1 d D U . . .
H14C H 1.169385 0.498115 1.223755 0.097 Uiso 1 1 calc R . . . .
C15C C 1.16708(11) 0.46429(13) 1.18023(9) 0.0788(9) Uani 1 1 d D U . . .
H15C H 1.140266 0.454846 1.179463 0.095 Uiso 1 1 calc R . . . .
C16C C 1.19068(10) 0.45351(13) 1.15513(9) 0.0760(9) Uani 1 1 d D U . . .
H16C H 1.178995 0.436895 1.137099 0.091 Uiso 1 1 calc R . . . .
N21C N 1.30713(8) 0.48844(10) 1.15308(8) 0.0735(7) Uani 1 1 d D U . . .
N22C N 1.34673(9) 0.49912(12) 1.16033(8) 0.0847(8) Uani 1 1 d D U . . .
C23C C 1.35437(13) 0.51563(18) 1.19170(12) 0.1025(14) Uani 1 1 d D U . . .
H23C H 1.379542 0.524441 1.202013 0.123 Uiso 1 1 calc R . . . .
C24C C 1.31846(13) 0.51700(17) 1.20542(11) 0.0976(12) Uani 1 1 d D U . . .
H24C H 1.313996 0.527442 1.226527 0.117 Uiso 1 1 calc R . . . .
C25C C 1.28972(11) 0.49933(13) 1.18095(9) 0.0761(9) Uani 1 1 d D U . . .
C26C C 1.37541(11) 0.49504(15) 1.13521(10) 0.0845(10) Uani 1 1 d . U . . .
H26E H 1.370020 0.467596 1.122814 0.101 Uiso 1 1 calc R . . . .
H26F H 1.402764 0.493346 1.146403 0.101 Uiso 1 1 calc R . . . .
N31C N 1.54767(8) 0.66650(9) 0.99216(8) 0.0704(7) Uani 1 1 d D U . . .
C32C C 1.53391(9) 0.64568(11) 0.96357(9) 0.0676(7) Uani 1 1 d D U . . .
C33C C 1.55411(11) 0.64574(13) 0.93487(10) 0.0772(9) Uani 1 1 d D U . . .
H33C H 1.544565 0.629386 0.916020 0.093 Uiso 1 1 calc R . . . .
C34C C 1.58958(12) 0.67159(15) 0.93560(11) 0.0905(11) Uani 1 1 d D U . . .
H34C H 1.603857 0.673252 0.916887 0.109 Uiso 1 1 calc R . . . .
C35C C 1.60292(13) 0.69445(15) 0.96445(12) 0.0981(12) Uani 1 1 d D U . . .
H35C H 1.625918 0.712327 0.965221 0.118 Uiso 1 1 calc R . . . .
C36C C 1.58184(11) 0.69053(13) 0.99208(11) 0.0833(10) Uani 1 1 d D U . . .
H36C H 1.591737 0.705220 1.011619 0.100 Uiso 1 1 calc R . . . .
N41C N 1.47476(7) 0.62975(9) 0.99111(7) 0.0619(6) Uani 1 1 d D U . . .
N42C N 1.43854(7) 0.60928(9) 0.98387(7) 0.0624(6) Uani 1 1 d D U . . .
C43C C 1.43627(10) 0.59084(11) 0.95322(8) 0.0688(8) Uani 1 1 d D U . . .
H43C H 1.414147 0.575254 0.942896 0.083 Uiso 1 1 calc R . . . .
C44C C 1.47118(10) 0.59864(11) 0.93997(8) 0.0689(8) Uani 1 1 d D U . . .
H44C H 1.478269 0.589473 0.919242 0.083 Uiso 1 1 calc R . . . .
C45C C 1.49459(9) 0.62371(10) 0.96439(8) 0.0614(7) Uani 1 1 d D U . . .
C46C C 1.40877(9) 0.60721(11) 1.00798(9) 0.0658(7) Uani 1 1 d . U . . .
H46E H 1.381860 0.606005 0.995904 0.079 Uiso 1 1 calc R . . . .
H46F H 1.410505 0.634360 1.021115 0.079 Uiso 1 1 calc R . . . .
C51C C 1.37278(9) 0.53354(12) 1.11109(10) 0.0745(8) Uani 1 1 d D U . . .
C52C C 1.34924(10) 0.56969(12) 1.11622(10) 0.0772(9) Uani 1 1 d D U . . .
H52C H 1.335787 0.570798 1.135399 0.093 Uiso 1 1 calc R . . . .
C53C C 1.34471(10) 0.60510(12) 1.09355(10) 0.0758(9) Uani 1 1 d D U . . .
H53C H 1.328721 0.629471 1.097816 0.091 Uiso 1 1 calc R . . . .
C54C C 1.36394(9) 0.60363(11) 1.06513(9) 0.0702(8) Uani 1 1 d D U . . .
H54C H 1.359560 0.626216 1.049335 0.084 Uiso 1 1 calc R . . . .
C55C C 1.39030(8) 0.56839(11) 1.05944(8) 0.0647(7) Uani 1 1 d D U . . .
C56C C 1.39445(9) 0.53252(11) 1.08225(9) 0.0698(8) Uani 1 1 d D U . . .
C61C C 1.42159(9) 0.49692(11) 1.07636(10) 0.0720(8) Uani 1 1 d D U . . .
H61C H 1.424410 0.473048 1.091161 0.086 Uiso 1 1 calc R . . . .
C62C C 1.44300(10) 0.49754(12) 1.04977(10) 0.0735(8) Uani 1 1 d D U . . .
H62C H 1.460227 0.473938 1.046253 0.088 Uiso 1 1 calc R . . . .
C63C C 1.43967(9) 0.53396(11) 1.02680(9) 0.0706(8) Uani 1 1 d D U . . .
H63C H 1.455193 0.534208 1.008789 0.085 Uiso 1 1 calc R . . . .
C64C C 1.41378(8) 0.56854(10) 1.03112(8) 0.0631(7) Uani 1 1 d D U . . .
N11D N 1.55483(8) 0.69387(10) 1.06787(8) 0.0758(7) Uani 1 1 d D U . . .
C12D C 1.55357(10) 0.73926(13) 1.06571(10) 0.0777(9) Uani 1 1 d D U . . .
C13D C 1.58207(12) 0.76485(16) 1.08530(12) 0.0983(13) Uani 1 1 d D U . . .
H13D H 1.581031 0.795747 1.083990 0.118 Uiso 1 1 calc R . . . .
C14D C 1.61146(13) 0.74464(19) 1.10640(14) 0.1145(16) Uani 1 1 d D U . . .
H14D H 1.630855 0.761589 1.119129 0.137 Uiso 1 1 calc R . . . .
C15D C 1.61213(14) 0.6990(2) 1.10866(13) 0.1131(15) Uani 1 1 d D U . . .
H15D H 1.631559 0.684583 1.123181 0.136 Uiso 1 1 calc R . . . .
C16D C 1.58304(11) 0.67501(16) 1.08869(11) 0.0908(11) Uani 1 1 d D U . . .
H16D H 1.583547 0.644109 1.090108 0.109 Uiso 1 1 calc R . . . .
N21D N 1.49454(8) 0.72929(9) 1.02658(7) 0.0656(6) Uani 1 1 d D U . . .
N22D N 1.46780(8) 0.75601(9) 1.00819(7) 0.0678(6) Uani 1 1 d D U . . .
C23D C 1.47759(12) 0.79935(12) 1.01214(10) 0.0783(9) Uani 1 1 d D U . . .
H23D H 1.463799 0.823273 1.001574 0.094 Uiso 1 1 calc R . . . .
C24D C 1.51166(12) 0.80171(12) 1.03461(10) 0.0802(10) Uani 1 1 d D U . . .
H24D H 1.525299 0.827263 1.042536 0.096 Uiso 1 1 calc R . . . .
C25D C 1.52158(10) 0.75762(11) 1.04310(9) 0.0735(8) Uani 1 1 d D U . . .
C26D C 1.43550(10) 0.73750(11) 0.98459(9) 0.0675(7) Uani 1 1 d . U . . .
H26G H 1.412943 0.758243 0.982032 0.081 Uiso 1 1 calc R . . . .
H26H H 1.425856 0.710005 0.993643 0.081 Uiso 1 1 calc R . . . .
N31D N 1.31027(8) 0.67430(9) 0.74979(7) 0.0646(6) Uani 1 1 d D U . . .
C32D C 1.31106(9) 0.63082(11) 0.75803(8) 0.0669(7) Uani 1 1 d D U . . .
C33D C 1.28215(10) 0.60086(12) 0.74401(9) 0.0732(8) Uani 1 1 d D U . . .
H33D H 1.283604 0.570927 0.749913 0.088 Uiso 1 1 calc R . . . .
C34D C 1.25125(11) 0.61624(13) 0.72119(9) 0.0790(9) Uani 1 1 d D U . . .
H34D H 1.231175 0.596931 0.711950 0.095 Uiso 1 1 calc R . . . .
C35D C 1.25051(10) 0.66016(13) 0.71237(9) 0.0767(9) Uani 1 1 d D U . . .
H35D H 1.230174 0.671189 0.696849 0.092 Uiso 1 1 calc R . . . .
C36D C 1.28096(10) 0.68817(13) 0.72714(9) 0.0718(8) Uani 1 1 d D U . . .
H36D H 1.280671 0.717948 0.720780 0.086 Uiso 1 1 calc R . . . .
N41D N 1.36723(7) 0.65068(9) 0.79789(7) 0.0645(6) Uani 1 1 d D U . . .
N42D N 1.39686(8) 0.62925(10) 0.81770(7) 0.0709(7) Uani 1 1 d D U . . .
C43D C 1.39204(12) 0.58509(13) 0.81609(10) 0.0828(9) Uani 1 1 d D U . . .
H43D H 1.408507 0.564073 0.827838 0.099 Uiso 1 1 calc R . . . .
C44D C 1.35829(12) 0.57618(13) 0.79389(10) 0.0818(9) Uani 1 1 d D U . . .
H44D H 1.347386 0.548524 0.787622 0.098 Uiso 1 1 calc R . . . .
C45D C 1.34420(9) 0.61823(11) 0.78295(8) 0.0668(7) Uani 1 1 d D U . . .
C46D C 1.42663(10) 0.65358(13) 0.83934(9) 0.0715(8) Uani 1 1 d . U . . .
H46G H 1.433497 0.680741 0.828138 0.086 Uiso 1 1 calc R . . . .
H46H H 1.451113 0.635803 0.843218 0.086 Uiso 1 1 calc R . . . .
C51D C 1.44969(9) 0.72827(10) 0.95034(8) 0.0636(7) Uani 1 1 d D U . . .
C52D C 1.48608(10) 0.74361(11) 0.94210(9) 0.0678(8) Uani 1 1 d D U . . .
H52D H 1.502832 0.760013 0.957569 0.081 Uiso 1 1 calc R . . . .
C53D C 1.49844(10) 0.73468(12) 0.91019(9) 0.0737(8) Uani 1 1 d D U . . .
H53D H 1.522792 0.746339 0.904472 0.088 Uiso 1 1 calc R . . . .
C54D C 1.47536(9) 0.70944(12) 0.88786(9) 0.0692(8) Uani 1 1 d D U . . .
H54D H 1.484346 0.702956 0.867225 0.083 Uiso 1 1 calc R . . . .
C55D C 1.43725(9) 0.69268(11) 0.89581(8) 0.0628(7) Uani 1 1 d D U . . .
C56D C 1.42378(9) 0.70265(11) 0.92718(8) 0.0632(7) Uani 1 1 d D U . . .
C61D C 1.38553(9) 0.68618(12) 0.93466(9) 0.0685(8) Uani 1 1 d D U . . .
H61D H 1.375820 0.693696 0.954835 0.082 Uiso 1 1 calc R . . . .
C62D C 1.36298(10) 0.65946(13) 0.91248(9) 0.0755(9) Uani 1 1 d D U . . .
H62D H 1.338349 0.648258 0.917959 0.091 Uiso 1 1 calc R . . . .
C63D C 1.37633(9) 0.64871(12) 0.88174(9) 0.0717(8) Uani 1 1 d D U . . .
H63D H 1.360708 0.629928 0.867192 0.086 Uiso 1 1 calc R . . . .
C64D C 1.41213(9) 0.66533(11) 0.87252(8) 0.0663(7) Uani 1 1 d D U . . .
N11E N 1.40042(8) 0.70282(11) 0.74247(7) 0.0777(8) Uani 1 1 d D U . . .
C12E C 1.40068(11) 0.73236(15) 0.71723(9) 0.0839(10) Uani 1 1 d D U . . .
C13E C 1.42796(13) 0.72849(18) 0.69291(11) 0.1012(13) Uani 1 1 d D U . . .
H13E H 1.428676 0.749983 0.676317 0.121 Uiso 1 1 calc R . . . .
C14E C 1.45344(14) 0.6927(2) 0.69398(13) 0.1196(17) Uani 1 1 d D U . . .
H14E H 1.470683 0.688743 0.677366 0.144 Uiso 1 1 calc R . . . .
C15E C 1.45354(13) 0.6621(2) 0.72000(11) 0.1139(16) Uani 1 1 d D U . . .
H15E H 1.470876 0.637667 0.721488 0.137 Uiso 1 1 calc R . . . .
C16E C 1.42679(11) 0.66964(16) 0.74344(10) 0.0898(11) Uani 1 1 d D U . . .
H16E H 1.427310 0.649916 0.761326 0.108 Uiso 1 1 calc R . . . .
N21E N 1.34631(9) 0.76909(10) 0.74186(7) 0.0727(7) Uani 1 1 d D U . . .
N22E N 1.32078(10) 0.80344(11) 0.73471(7) 0.0788(8) Uani 1 1 d D U . . .
C23E C 1.32998(15) 0.82443(16) 0.70566(10) 0.0970(12) Uani 1 1 d D U . . .
H23E H 1.316845 0.849269 0.695875 0.116 Uiso 1 1 calc R . . . .
C24E C 1.36111(16) 0.80274(16) 0.69409(11) 0.1018(13) Uani 1 1 d D U . . .
H24E H 1.373436 0.809108 0.674865 0.122 Uiso 1 1 calc R . . . .
C25E C 1.37117(11) 0.76803(13) 0.71744(8) 0.0780(9) Uani 1 1 d D U . . .
C26E C 1.29298(11) 0.81878(13) 0.75758(10) 0.0796(9) Uani 1 1 d . U . . .
H26I H 1.282295 0.793294 0.768632 0.096 Uiso 1 1 calc R . . . .
H26J H 1.270359 0.833789 0.745015 0.096 Uiso 1 1 calc R . . . .
N31E N 1.19696(8) 1.04820(10) 0.92593(7) 0.0735(7) Uani 1 1 d D U . . .
C32E C 1.20309(9) 1.01359(11) 0.94751(8) 0.0656(7) Uani 1 1 d D U . . .
C33E C 1.18476(11) 1.01177(13) 0.97717(9) 0.0783(9) Uani 1 1 d D U . . .
H33E H 1.188781 0.987506 0.991516 0.094 Uiso 1 1 calc R . . . .
C34E C 1.16053(12) 1.04684(15) 0.98469(10) 0.0876(11) Uani 1 1 d D U . . .
H34E H 1.147649 1.046274 1.004187 0.105 Uiso 1 1 calc R . . . .
C35E C 1.15543(13) 1.08227(16) 0.96367(11) 0.0927(11) Uani 1 1 d D U . . .
H35E H 1.139600 1.106404 0.968765 0.111 Uiso 1 1 calc R . . . .
C36E C 1.17428(12) 1.08168(14) 0.93450(11) 0.0884(11) Uani 1 1 d D U . . .
H36E H 1.170820 1.106058 0.920216 0.106 Uiso 1 1 calc R . . . .
N41E N 1.25210(8) 0.98562(9) 0.91226(7) 0.0652(6) Uani 1 1 d D U . . .
N42E N 1.27795(8) 0.95022(9) 0.91264(8) 0.0725(7) Uani 1 1 d D U . . .
C43E C 1.27322(11) 0.92310(12) 0.93886(10) 0.0766(9) Uani 1 1 d D U . . .
H43E H 1.287335 0.896814 0.944031 0.092 Uiso 1 1 calc R . . . .
C44E C 1.24413(11) 0.94110(12) 0.95634(9) 0.0769(9) Uani 1 1 d D U . . .
H44E H 1.234479 0.929751 0.975548 0.092 Uiso 1 1 calc R . . . .
C45E C 1.23183(9) 0.98014(11) 0.93939(8) 0.0661(7) Uani 1 1 d D U . . .
C46E C 1.30381(10) 0.94154(12) 0.88653(9) 0.0716(8) Uani 1 1 d . U . . .
H46I H 1.328901 0.928143 0.896387 0.086 Uiso 1 1 calc R . . . .
H46J H 1.310556 0.969557 0.876450 0.086 Uiso 1 1 calc R . . . .
C51E C 1.31275(10) 0.85022(11) 0.78378(8) 0.0666(7) Uani 1 1 d D U . . .
C52E C 1.35257(10) 0.86307(12) 0.78356(9) 0.0718(8) Uani 1 1 d D U . . .
H52E H 1.367838 0.852194 0.767170 0.086 Uiso 1 1 calc R . . . .
C53E C 1.37020(10) 0.89249(12) 0.80792(9) 0.0746(8) Uani 1 1 d D U . . .
H53E H 1.397123 0.901048 0.807493 0.089 Uiso 1 1 calc R . . . .
C54E C 1.34832(9) 0.90890(11) 0.83247(9) 0.0673(7) Uani 1 1 d D U . . .
H54E H 1.360410 0.928659 0.848321 0.081 Uiso 1 1 calc R . . . .
C55E C 1.30738(8) 0.89580(10) 0.83369(8) 0.0630(7) Uani 1 1 d D U . . .
C56E C 1.28962(9) 0.86625(10) 0.80891(9) 0.0670(7) Uani 1 1 d D U . . .
C61E C 1.24810(10) 0.85312(12) 0.81017(10) 0.0761(9) Uani 1 1 d D U . . .
H61E H 1.235822 0.833948 0.793982 0.091 Uiso 1 1 calc R . . . .
C62E C 1.22673(10) 0.86843(13) 0.83470(11) 0.0833(10) Uani 1 1 d D U . . .
H62E H 1.199729 0.860066 0.834941 0.100 Uiso 1 1 calc R . . . .
C63E C 1.24479(10) 0.89691(12) 0.85994(10) 0.0786(9) Uani 1 1 d D U . . .
H63E H 1.229949 0.906281 0.877069 0.094 Uiso 1 1 calc R . . . .
C64E C 1.28412(9) 0.91081(11) 0.85930(9) 0.0680(8) Uani 1 1 d D U . . .
N11F N 1.11850(8) 0.46167(9) 0.89535(8) 0.0707(7) Uani 1 1 d D U . . .
C12F C 1.10339(10) 0.45941(11) 0.92544(9) 0.0733(8) Uani 1 1 d D U . . .
C13F C 1.11369(12) 0.42549(14) 0.94846(11) 0.0911(11) Uani 1 1 d D U . . .
H13F H 1.103208 0.424820 0.969050 0.109 Uiso 1 1 calc R . . . .
C14F C 1.14040(13) 0.39243(14) 0.93950(13) 0.0982(13) Uani 1 1 d D U . . .
H14F H 1.148078 0.369382 0.954273 0.118 Uiso 1 1 calc R . . . .
C15F C 1.15500(13) 0.39417(13) 0.90919(12) 0.0931(11) Uani 1 1 d D U . . .
H15F H 1.172243 0.371955 0.902924 0.112 Uiso 1 1 calc R . . . .
C16F C 1.14403(10) 0.42958(12) 0.88734(11) 0.0781(9) Uani 1 1 d D U . . .
H16F H 1.154670 0.430867 0.866833 0.094 Uiso 1 1 calc R . . . .
N21F N 1.06711(8) 0.52634(9) 0.90890(7) 0.0664(6) Uani 1 1 d D U . . .
N22F N 1.03677(9) 0.55081(10) 0.91993(8) 0.0784(8) Uani 1 1 d D U . . .
C23F C 1.02615(13) 0.53480(14) 0.94909(10) 0.0882(11) Uani 1 1 d D U . . .
H23F H 1.006511 0.546699 0.961448 0.106 Uiso 1 1 calc R . . . .
C24F C 1.04929(13) 0.49799(14) 0.95734(10) 0.0882(11) Uani 1 1 d D U . . .
H24F H 1.048516 0.479840 0.976023 0.106 Uiso 1 1 calc R . . . .
C25F C 1.07440(11) 0.49351(12) 0.93162(9) 0.0733(8) Uani 1 1 d D U . . .
C26F C 1.02241(10) 0.59216(12) 0.90328(9) 0.0735(8) Uani 1 1 d . U . . .
H26K H 0.994637 0.597600 0.907810 0.088 Uiso 1 1 calc R . . . .
H26L H 1.022490 0.588621 0.879280 0.088 Uiso 1 1 calc R . . . .
N31F N 0.96816(8) 0.90401(9) 0.95039(7) 0.0675(6) Uani 1 1 d D U . . .
C32F C 0.98214(9) 0.91992(10) 0.92251(8) 0.0640(7) Uani 1 1 d D U . . .
C33F C 0.96769(10) 0.95912(12) 0.90704(10) 0.0742(8) Uani 1 1 d D U . . .
H33F H 0.977270 0.968846 0.887335 0.089 Uiso 1 1 calc R . . . .
C34F C 0.93877(11) 0.98313(13) 0.92176(10) 0.0790(9) Uani 1 1 d D U . . .
H34F H 0.929003 1.009733 0.912199 0.095 Uiso 1 1 calc R . . . .
C35F C 0.92456(12) 0.96796(13) 0.95020(10) 0.0839(10) Uani 1 1 d D U . . .
H35F H 0.904782 0.983776 0.960043 0.101 Uiso 1 1 calc R . . . .
C36F C 0.94018(10) 0.92799(12) 0.96455(10) 0.0744(8) Uani 1 1 d D U . . .
H36F H 0.930941 0.917895 0.984296 0.089 Uiso 1 1 calc R . . . .
N41F N 1.02481(7) 0.85495(9) 0.92514(7) 0.0622(6) Uani 1 1 d D U . . .
N42F N 1.05324(8) 0.83697(9) 0.90692(7) 0.0647(6) Uani 1 1 d D U . . .
C43F C 1.05790(10) 0.86203(12) 0.88003(9) 0.0728(8) Uani 1 1 d D U . . .
H43F H 1.075425 0.855917 0.863967 0.087 Uiso 1 1 calc R . . . .
C44F C 1.03259(10) 0.89822(12) 0.88001(9) 0.0690(8) Uani 1 1 d D U . . .
H44F H 1.029381 0.921289 0.864520 0.083 Uiso 1 1 calc R . . . .
C45F C 1.01281(9) 0.89220(11) 0.90875(8) 0.0661(7) Uani 1 1 d D U . . .
C46F C 1.07283(9) 0.79515(11) 0.91593(9) 0.0644(7) Uani 1 1 d . U . . .
H46K H 1.076304 0.792441 0.940125 0.077 Uiso 1 1 calc R . . . .
H46L H 1.099557 0.794884 0.908103 0.077 Uiso 1 1 calc R . . . .
C51F C 1.04792(9) 0.63167(11) 0.91451(8) 0.0650(7) Uani 1 1 d D U . . .
C52F C 1.08064(10) 0.62783(11) 0.93815(9) 0.0698(8) Uani 1 1 d D U . . .
H52F H 1.086992 0.600026 0.947444 0.084 Uiso 1 1 calc R . . . .
C53F C 1.10486(10) 0.66439(11) 0.94878(9) 0.0698(8) Uani 1 1 d D U . . .
H53F H 1.127202 0.660531 0.964548 0.084 Uiso 1 1 calc R . . . .
C54F C 1.09571(9) 0.70553(11) 0.93606(8) 0.0661(7) Uani 1 1 d D U . . .
H54F H 1.112168 0.729631 0.942841 0.079 Uiso 1 1 calc R . . . .
C55F C 1.06138(9) 0.71189(10) 0.91263(8) 0.0619(7) Uani 1 1 d D U . . .
C56F C 1.03769(9) 0.67417(11) 0.90074(8) 0.0644(7) Uani 1 1 d D U . . .
C61F C 1.00413(10) 0.68105(12) 0.87646(9) 0.0724(8) Uani 1 1 d D U . . .
H61F H 0.988996 0.656682 0.868094 0.087 Uiso 1 1 calc R . . . .
C62F C 0.99357(11) 0.72235(13) 0.86515(9) 0.0752(9) Uani 1 1 d D U . . .
H62F H 0.971650 0.725818 0.848907 0.090 Uiso 1 1 calc R . . . .
C63F C 1.01557(10) 0.76049(12) 0.87778(9) 0.0707(8) Uani 1 1 d D U . . .
H63F H 1.007597 0.788745 0.870263 0.085 Uiso 1 1 calc R . . . .
C64F C 1.04866(9) 0.75545(10) 0.90115(8) 0.0636(7) Uani 1 1 d D U . . .
O33G O 1.15709(9) 0.79548(11) 0.97960(12) 0.0678(12) Uani 0.558(3) 1 d . U . A
1
O31G O 1.20745(14) 0.83513(14) 0.95855(14) 0.0894(15) Uani 0.558(3) 1 d . U . A
1
O11G O 1.28123(14) 0.64656(14) 0.95578(12) 0.0783(12) Uani 0.558(3) 1 d . U . A
1
C21G C 1.26162(18) 0.6853(2) 0.95535(16) 0.0712(15) Uani 0.558(3) 1 d . U . A 1
N32G N 1.19286(15) 0.79889(17) 0.96599(11) 0.0745(13) Uani 0.558(3) 1 d . U . A
1
C25G C 1.25246(17) 0.76229(18) 0.94536(15) 0.0652(14) Uani 0.558(3) 1 d . U . A
1
H25G H 1.259846 0.789482 0.936735 0.078 Uiso 0.558(3) 1 calc R . . A 1
C13G C 1.22816(18) 0.6376(2) 0.98176(15) 0.0676(14) Uani 0.558(3) 1 d . U . A 1
H13G H 1.208595 0.625669 0.994168 0.081 Uiso 0.558(3) 1 calc R . . A 1
N12G N 1.25755(17) 0.61480(17) 0.97271(14) 0.0758(14) Uani 0.558(3) 1 d . U . A
1
C24G C 1.21606(16) 0.75886(19) 0.96204(14) 0.0655(13) Uani 0.558(3) 1 d . U . A
1
C22G C 1.22768(16) 0.68230(18) 0.97149(14) 0.0608(12) Uani 0.558(3) 1 d . U . A
1
C26G C 1.27610(18) 0.7255(2) 0.94224(17) 0.0723(15) Uani 0.558(3) 1 d . U . A 1
H26M H 1.300120 0.726702 0.932164 0.087 Uiso 0.558(3) 1 calc R . . A 1
C23G C 1.20306(16) 0.72060(17) 0.97469(14) 0.0596(12) Uani 0.558(3) 1 d . U . A
1
H23G H 1.179216 0.719242 0.985002 0.072 Uiso 0.558(3) 1 calc R . . A 1
B11 B 1.36558(14) 0.83810(14) 0.94836(10) 0.0634(12) Uani 0.75 1 d D U . . .
F12 F 1.35331(11) 0.85814(11) 0.92115(7) 0.1018(10) Uani 0.75 1 d D U . . .
F13 F 1.33635(10) 0.84641(10) 0.97269(8) 0.0941(9) Uani 0.75 1 d D U . . .
F14 F 1.36061(10) 0.79026(9) 0.94392(8) 0.0957(9) Uani 0.75 1 d D U . . .
F15 F 1.40188(10) 0.84470(11) 0.96465(11) 0.1119(12) Uani 0.75 1 d D U . . .
B21 B 1.50730(14) 0.56071(19) 0.84767(12) 0.0702(12) Uani 0.75 1 d D U . . .
F22 F 1.49544(9) 0.58043(11) 0.81635(7) 0.0858(8) Uani 0.75 1 d D U . . .
F23 F 1.53495(13) 0.58503(15) 0.86469(11) 0.1336(14) Uani 0.75 1 d D U . . .
F24 F 1.47366(10) 0.55438(11) 0.86410(7) 0.0918(9) Uani 0.75 1 d D U . . .
F25 F 1.52422(11) 0.51847(13) 0.84276(10) 0.1132(11) Uani 0.75 1 d D U . . .
B31 B 1.3252(3) 0.5439(4) 0.9317(4) 0.106(4) Uani 0.5 1 d D U . B 1
F32 F 1.29681(18) 0.5767(2) 0.9278(2) 0.115(2) Uani 0.5 1 d D U . B 1
F33 F 1.3467(4) 0.5493(5) 0.9617(3) 0.166(5) Uani 0.5 1 d D U . B 1
F34 F 1.3069(2) 0.5017(3) 0.9305(2) 0.132(2) Uani 0.5 1 d D U . B 1
F35 F 1.3526(3) 0.5485(5) 0.9072(3) 0.107(3) Uani 0.5 1 d D U . B 1
B31A B 1.3311(3) 0.5282(4) 0.9303(3) 0.087(3) Uani 0.5 1 d D U . C 2
F32A F 1.29445(16) 0.5443(3) 0.91883(19) 0.130(3) Uani 0.5 1 d D U . C 2
F33A F 1.34752(19) 0.5406(3) 0.96117(19) 0.087(2) Uani 0.5 1 d D U . C 2
F34A F 1.3293(3) 0.4815(3) 0.9329(3) 0.158(3) Uani 0.5 1 d D U . C 2
F35A F 1.3579(4) 0.5380(5) 0.9073(3) 0.115(4) Uani 0.5 1 d D U . C 2
B51 B 1.2781(3) 0.4463(4) 0.7863(2) 0.082(3) Uani 0.350(4) 1 d D U . D 1
F52 F 1.2464(3) 0.4251(3) 0.7749(2) 0.078(2) Uani 0.350(4) 1 d D U . D 1
F53 F 1.2831(3) 0.4376(5) 0.82084(19) 0.173(5) Uani 0.350(4) 1 d D U . D 1
F54 F 1.3131(3) 0.4263(4) 0.7748(4) 0.209(7) Uani 0.350(4) 1 d D U . D 1
F55 F 1.2797(2) 0.4869(3) 0.78069(17) 0.101(2) Uani 0.350(4) 1 d D U . D 1
Cl52 Cl 1.2618(2) 0.4247(4) 0.7782(3) 0.066(2) Uani 0.150(4) 1 d . U . D 2
B61 B 1.1560(3) 0.7722(3) 0.8601(3) 0.063(3) Uani 0.3333 1 d D U . E 1
F62 F 1.1278(3) 0.7437(3) 0.8652(3) 0.138(4) Uani 0.3333 1 d D U . E 1
F63 F 1.1331(4) 0.8107(4) 0.8507(4) 0.082(3) Uani 0.3333 1 d D U . E 1
F64 F 1.1758(3) 0.7604(5) 0.8340(3) 0.149(5) Uani 0.3333 1 d D U . E 1
F65 F 1.1828(4) 0.7879(3) 0.8841(3) 0.172(5) Uani 0.3333 1 d D U . E 1
B61A B 1.1483(3) 0.7716(4) 0.8427(4) 0.097(4) Uani 0.3333 1 d D U . F 2
F62A F 1.1104(2) 0.7568(3) 0.8326(5) 0.174(5) Uani 0.3333 1 d D U . F 2
F63A F 1.1431(5) 0.8115(4) 0.8567(5) 0.109(5) Uani 0.3333 1 d D U . F 2
F64A F 1.1698(3) 0.7812(3) 0.8149(3) 0.119(4) Uani 0.3333 1 d D U . F 2
F65A F 1.1700(2) 0.7399(3) 0.8570(3) 0.121(3) Uani 0.3333 1 d D U . F 2
B71 B 1.0668(5) 0.4040(5) 1.0321(4) 0.0678(3) Uani 0.259(3) 1 d D U . G 1
F72 F 1.06498(18) 0.3879(2) 1.06361(15) 0.0587(16) Uani 0.259(3) 1 d D U . G 1
F73 F 1.03041(19) 0.3978(2) 1.01251(19) 0.072(2) Uani 0.259(3) 1 d D U . G 1
F74 F 1.0977(2) 0.3791(3) 1.01745(19) 0.080(2) Uani 0.259(3) 1 d D U . G 1
F75 F 1.0762(2) 0.4487(2) 1.0314(2) 0.076(2) Uani 0.259(3) 1 d D U . G 1
Cl71 Cl 1.06894(4) 0.40677(5) 1.03384(4) 0.0678(3) Uani 0.741(3) 1 d . U . G 2
B91A B 1.0577(3) 0.5400(5) 0.7164(3) 0.206(6) Uani 0.5 1 d D U . . .
F95A F 1.0671(4) 0.5814(5) 0.7263(3) 0.284(6) Uani 0.5 1 d D U . . .
F92A F 1.0878(2) 0.5110(4) 0.7179(2) 0.197(4) Uani 0.5 1 d D U . . .
F94A F 1.0242(3) 0.5226(5) 0.7285(2) 0.241(6) Uani 0.5 1 d D U . . .
F93A F 1.0489(2) 0.5478(3) 0.6829(2) 0.182(3) Uani 0.5 1 d D U . . .
B81A B 1.2074(5) 0.7831(6) 0.6672(4) 0.149(6) Uani 0.25 1 d D U . H 1
F82A F 1.2414(4) 0.7784(6) 0.6869(5) 0.118(5) Uani 0.25 1 d D U . H 1
F83A F 1.2057(3) 0.7580(6) 0.6400(5) 0.184(7) Uani 0.25 1 d D U . H 1
F84A F 1.1698(4) 0.7894(6) 0.6815(4) 0.173(6) Uani 0.25 1 d D U . H 1
F85A F 1.2031(6) 0.8254(5) 0.6532(6) 0.217(8) Uani 0.25 1 d D U . H 1
B81 B 1.2083(5) 0.7663(5) 0.6814(4) 0.141(5) Uani 0.25 1 d D U . I 2
F82 F 1.1913(3) 0.7310(4) 0.6652(3) 0.109(3) Uani 0.25 1 d D U . I 2
F83 F 1.2490(4) 0.7680(5) 0.6785(4) 0.121(4) Uani 0.25 1 d D U . I 2
F84 F 1.2099(4) 0.7608(5) 0.7176(3) 0.150(4) Uani 0.25 1 d D U . I 2
F85 F 1.1898(6) 0.8071(5) 0.6719(6) 0.172(7) Uani 0.25 1 d D U . I 2
B91 B 1.5102(2) 0.8255(3) 0.7564(2) 0.118(3) Uani 0.75 1 d D U . . .
F92 F 1.52787(15) 0.81682(18) 0.78908(13) 0.1519(17) Uani 0.75 1 d D U . . .
F93 F 1.500000 0.78189(14) 0.750000 0.1167(17) Uani 0.75 2 d DS TU P . .
F94 F 1.46898(9) 0.84806(8) 0.75955(6) 0.0753(7) Uani 0.75 1 d D U . . .

loop_
_atom_site_aniso_label
_atom_site_aniso_U_11
_atom_site_aniso_U_22
_atom_site_aniso_U_33
_atom_site_aniso_U_23
_atom_site_aniso_U_13
_atom_site_aniso_U_12
Co1 0.0485(2) 0.0772(3) 0.0603(2) -0.00747(18) 0.01480(17) -0.00855(17)
Co2 0.0516(2) 0.0608(2) 0.0721(3) -0.00821(18) 0.01341(18) -0.00966(16)
Co3 0.0564(2) 0.0751(3) 0.0705(3) 0.0157(2) 0.01725(19) 0.00462(18)
Co4 0.0483(2) 0.0655(2) 0.0729(3) -0.00604(19) 0.01228(18) -0.00570(16)
N11A 0.0562(13) 0.0797(16) 0.0599(14) -0.0002(12) 0.0144(11) -0.0119(12)
C12A 0.0630(16) 0.0604(16) 0.0629(16) 0.0026(13) 0.0126(13) -0.0106(13)
C13A 0.0750(19) 0.0688(18) 0.0655(18) -0.0003(14) 0.0124(15) -0.0166(15)
C14A 0.081(2) 0.089(2) 0.071(2) -0.0009(17) 0.0027(17) -0.0315(19)
C15A 0.0645(19) 0.103(3) 0.076(2) 0.0073(18) 0.0123(16) -0.0283(18)
C16A 0.0580(17) 0.097(2) 0.0676(18) 0.0007(16) 0.0158(14) -0.0252(16)
N21A 0.0508(12) 0.0611(13) 0.0661(14) -0.0011(11) 0.0184(10) -0.0044(10)
N22A 0.0523(12) 0.0636(14) 0.0677(14) 0.0003(11) 0.0205(11) -0.0010(10)
C23A 0.0607(16) 0.0720(19) 0.0756(19) -0.0017(15) 0.0263(15) 0.0075(14)
C24A 0.0690(18) 0.0718(19) 0.0687(18) -0.0081(15) 0.0217(15) -0.0001(15)
C25A 0.0599(15) 0.0578(15) 0.0599(16) 0.0002(12) 0.0158(12) -0.0063(12)
C26A 0.0472(14) 0.0658(16) 0.0751(19) 0.0003(14) 0.0182(13) -0.0011(12)
N31A 0.0537(14) 0.0788(17) 0.094(2) -0.0261(15) 0.0137(13) -0.0135(12)
C32A 0.0574(17) 0.078(2) 0.094(2) -0.0227(18) 0.0155(16) -0.0125(15)
C33A 0.061(2) 0.126(4) 0.137(4) -0.062(3) 0.016(2) -0.021(2)
C34A 0.065(2) 0.122(4) 0.154(4) -0.052(3) 0.024(2) -0.029(2)
C35A 0.060(2) 0.147(4) 0.142(4) -0.055(3) 0.025(2) -0.032(2)
C36A 0.0567(18) 0.112(3) 0.110(3) -0.036(2) 0.0274(19) -0.0240(18)
N41A 0.0541(13) 0.0688(15) 0.0740(16) -0.0107(12) 0.0169(12) -0.0081(11)
N42A 0.0588(14) 0.0652(14) 0.0714(15) -0.0063(12) 0.0193(12) -0.0071(11)
C43A 0.0737(19) 0.0686(19) 0.0732(19) -0.0086(15) 0.0232(16) -0.0017(15)
C44A 0.0708(19) 0.0660(18) 0.077(2) -0.0112(15) 0.0147(16) -0.0091(15)
C45A 0.0568(16) 0.0646(17) 0.084(2) -0.0157(15) 0.0162(14) -0.0106(13)
C46A 0.0534(15) 0.0656(17) 0.079(2) -0.0024(14) 0.0193(14) -0.0073(13)
C51A 0.0473(13) 0.0670(16) 0.0668(17) 0.0006(13) 0.0187(12) -0.0032(12)
C52A 0.0486(14) 0.0703(18) 0.0769(19) 0.0062(15) 0.0145(13) -0.0065(13)
C53A 0.0502(15) 0.0736(19) 0.087(2) 0.0119(16) 0.0071(14) -0.0029(13)
C54A 0.0496(15) 0.0694(18) 0.092(2) 0.0163(16) 0.0117(14) -0.0038(13)
C55A 0.0457(13) 0.0648(16) 0.0707(17) 0.0025(13) 0.0177(12) -0.0036(11)
C56A 0.0463(13) 0.0676(16) 0.0663(16) 0.0006(13) 0.0203(12) -0.0004(12)
C61A 0.0523(14) 0.0631(16) 0.0711(18) 0.0053(13) 0.0180(13) 0.0020(12)
C62A 0.0526(15) 0.0761(19) 0.0719(19) 0.0043(15) 0.0113(13) -0.0006(13)
C63A 0.0516(15) 0.0733(18) 0.0695(18) -0.0040(14) 0.0175(13) -0.0059(13)
C64A 0.0527(14) 0.0689(17) 0.0632(16) 0.0002(13) 0.0194(12) -0.0023(12)
N11B 0.0651(15) 0.0735(16) 0.0732(16) -0.0074(13) 0.0139(13) 0.0026(12)
C12B 0.079(2) 0.0690(18) 0.0667(18) -0.0030(14) 0.0271(15) -0.0011(15)
C13B 0.120(3) 0.069(2) 0.084(2) 0.0042(17) 0.042(2) 0.011(2)
C14B 0.120(4) 0.102(3) 0.098(3) 0.023(2) 0.035(3) 0.040(3)
C15B 0.106(3) 0.109(3) 0.088(3) 0.004(2) 0.014(2) 0.033(2)
C16B 0.079(2) 0.101(3) 0.080(2) -0.004(2) 0.0047(18) 0.011(2)
N21B 0.0575(13) 0.0696(15) 0.0619(14) -0.0047(11) 0.0136(11) -0.0182(11)
N22B 0.0593(14) 0.0855(18) 0.0660(15) -0.0028(13) 0.0126(12) -0.0210(13)
C23B 0.079(2) 0.086(2) 0.0705(19) -0.0074(16) 0.0209(16) -0.0409(18)
C24B 0.094(2) 0.0713(19) 0.073(2) -0.0070(16) 0.0310(18) -0.0270(17)
C25B 0.0761(19) 0.0612(17) 0.0641(17) -0.0042(13) 0.0242(14) -0.0132(14)
C26B 0.0562(17) 0.091(2) 0.0722(19) -0.0029(16) 0.0144(14) -0.0154(15)
N31B 0.0740(17) 0.0801(18) 0.0729(17) 0.0206(14) 0.0162(13) 0.0024(14)
C32B 0.086(2) 0.086(2) 0.078(2) 0.0194(18) 0.0089(18) 0.0057(18)
C33B 0.120(3) 0.081(2) 0.098(3) 0.017(2) -0.006(3) 0.005(2)
C34B 0.118(3) 0.092(3) 0.097(3) 0.019(2) 0.000(3) 0.032(2)
C35B 0.083(2) 0.101(3) 0.086(3) 0.024(2) 0.009(2) 0.020(2)
C36B 0.075(2) 0.093(2) 0.081(2) 0.0242(19) 0.0110(17) 0.0062(18)
N41B 0.0701(16) 0.0768(17) 0.0718(16) 0.0133(13) 0.0084(13) 0.0037(13)
N42B 0.0721(18) 0.0845(19) 0.087(2) 0.0153(15) 0.0039(15) -0.0069(15)
C43B 0.093(3) 0.103(3) 0.134(4) 0.032(3) -0.016(3) -0.017(2)
C44B 0.115(4) 0.097(3) 0.135(4) 0.036(3) -0.023(3) -0.018(3)
C45B 0.087(2) 0.078(2) 0.089(2) 0.0189(19) 0.0052(19) -0.0069(18)
C46B 0.0593(18) 0.087(2) 0.084(2) 0.0180(18) 0.0052(16) 0.0015(16)
C51B 0.0550(16) 0.0735(18) 0.0694(18) -0.0038(14) 0.0116(13) -0.0106(13)
C52B 0.072(2) 0.0688(19) 0.076(2) -0.0003(15) 0.0122(16) -0.0036(15)
C53B 0.077(2) 0.078(2) 0.0714(19) 0.0000(16) 0.0157(16) 0.0110(17)
C54B 0.0618(17) 0.080(2) 0.0699(19) 0.0031(15) 0.0185(15) 0.0047(15)
C55B 0.0500(15) 0.0694(18) 0.0737(18) -0.0003(14) 0.0087(13) -0.0051(12)
C56B 0.0503(15) 0.0722(18) 0.0725(18) -0.0040(14) 0.0107(13) -0.0082(13)
C61B 0.0579(17) 0.097(2) 0.0698(19) -0.0061(17) 0.0072(15) 0.0066(16)
C62B 0.073(2) 0.104(3) 0.082(2) -0.010(2) 0.0056(18) 0.023(2)
C63B 0.076(2) 0.086(2) 0.083(2) 0.0004(18) -0.0021(18) 0.0139(18)
C64B 0.0560(17) 0.084(2) 0.083(2) 0.0041(17) 0.0047(15) 0.0017(15)
N11C 0.0579(14) 0.0788(17) 0.0685(15) 0.0159(13) 0.0134(12) 0.0022(12)
C12C 0.0660(18) 0.0720(19) 0.076(2) 0.0135(15) 0.0180(15) 0.0029(15)
C13C 0.083(2) 0.082(2) 0.076(2) 0.0073(17) 0.0217(18) 0.0032(18)
C14C 0.073(2) 0.092(2) 0.082(2) 0.0102(18) 0.0254(18) 0.0070(18)
C15C 0.0668(19) 0.090(2) 0.084(2) 0.0194(18) 0.0271(17) 0.0044(17)
C16C 0.0588(17) 0.092(2) 0.079(2) 0.0189(17) 0.0161(15) 0.0003(16)
N21C 0.0539(14) 0.0859(18) 0.0817(18) 0.0181(14) 0.0119(13) 0.0008(12)
N22C 0.0575(15) 0.107(2) 0.090(2) 0.0216(17) 0.0103(14) -0.0042(15)
C23C 0.075(2) 0.139(4) 0.093(3) 0.010(3) 0.005(2) -0.022(2)
C24C 0.081(2) 0.129(4) 0.083(2) 0.004(2) 0.009(2) -0.017(2)
C25C 0.0720(19) 0.085(2) 0.073(2) 0.0111(17) 0.0155(16) -0.0049(17)
C26C 0.0579(18) 0.101(3) 0.096(3) 0.018(2) 0.0134(17) 0.0004(17)
N31C 0.0604(14) 0.0682(16) 0.0856(18) -0.0045(13) 0.0224(13) -0.0072(12)
C32C 0.0543(15) 0.0675(18) 0.083(2) 0.0000(15) 0.0187(14) 0.0027(13)
C33C 0.0668(19) 0.085(2) 0.083(2) 0.0090(18) 0.0244(17) 0.0088(16)
C34C 0.074(2) 0.105(3) 0.099(3) 0.004(2) 0.040(2) -0.006(2)
C35C 0.075(2) 0.098(3) 0.127(3) -0.005(2) 0.039(2) -0.019(2)
C36C 0.0596(18) 0.092(2) 0.102(3) -0.010(2) 0.0276(18) -0.0125(17)
N41C 0.0483(12) 0.0651(14) 0.0735(15) -0.0044(12) 0.0120(11) 0.0003(10)
N42C 0.0488(12) 0.0684(15) 0.0702(15) -0.0043(12) 0.0071(11) -0.0050(10)
C43C 0.0608(17) 0.0715(19) 0.0731(19) -0.0076(15) 0.0015(14) -0.0006(14)
C44C 0.0656(18) 0.0717(19) 0.0699(18) -0.0039(15) 0.0099(14) 0.0090(14)
C45C 0.0558(15) 0.0622(16) 0.0671(17) 0.0001(13) 0.0111(13) 0.0026(12)
C46C 0.0467(14) 0.0733(18) 0.0777(19) -0.0055(15) 0.0079(13) -0.0010(13)
C51C 0.0470(15) 0.086(2) 0.091(2) 0.0101(18) 0.0090(15) -0.0060(14)
C52C 0.0531(16) 0.087(2) 0.094(2) 0.0023(18) 0.0195(16) -0.0036(15)
C53C 0.0512(16) 0.080(2) 0.099(2) 0.0028(18) 0.0229(16) -0.0009(14)
C54C 0.0491(15) 0.0722(19) 0.091(2) 0.0032(16) 0.0164(15) -0.0048(13)
C55C 0.0433(13) 0.0720(18) 0.0796(19) -0.0070(15) 0.0105(13) -0.0046(12)
C56C 0.0454(14) 0.0717(19) 0.093(2) 0.0005(16) 0.0086(14) -0.0078(13)
C61C 0.0513(15) 0.0695(19) 0.095(2) 0.0063(17) 0.0085(15) -0.0032(13)
C62C 0.0559(17) 0.0673(18) 0.097(2) 0.0015(17) 0.0063(16) -0.0004(14)
C63C 0.0520(16) 0.0752(19) 0.085(2) -0.0044(16) 0.0087(15) -0.0033(14)
C64C 0.0452(13) 0.0669(17) 0.0779(19) -0.0056(14) 0.0099(13) -0.0076(12)
N11D 0.0549(14) 0.0891(19) 0.0845(18) -0.0162(15) 0.0118(13) -0.0113(13)
C12D 0.0533(16) 0.090(2) 0.093(2) -0.0212(18) 0.0200(15) -0.0169(15)
C13D 0.069(2) 0.106(3) 0.123(3) -0.046(3) 0.025(2) -0.024(2)
C14D 0.065(2) 0.142(4) 0.134(4) -0.055(3) -0.001(2) -0.023(2)
C15D 0.074(3) 0.151(4) 0.111(3) -0.029(3) -0.004(2) -0.014(3)
C16D 0.0587(19) 0.112(3) 0.099(3) -0.014(2) -0.0042(18) -0.0081(19)
N21D 0.0566(13) 0.0660(14) 0.0773(16) -0.0046(12) 0.0218(12) -0.0074(11)
N22D 0.0689(15) 0.0619(14) 0.0759(16) -0.0057(12) 0.0227(13) -0.0077(12)
C23D 0.089(2) 0.0650(18) 0.087(2) -0.0047(16) 0.0408(19) -0.0063(17)
C24D 0.081(2) 0.071(2) 0.095(2) -0.0177(17) 0.0352(19) -0.0223(17)
C25D 0.0644(18) 0.0727(19) 0.088(2) -0.0186(16) 0.0298(15) -0.0177(14)
C26D 0.0616(17) 0.0666(18) 0.0774(19) 0.0037(15) 0.0218(14) 0.0060(14)
N31D 0.0513(12) 0.0774(16) 0.0661(15) -0.0129(12) 0.0110(11) -0.0017(11)
C32D 0.0595(16) 0.0730(18) 0.0717(18) -0.0176(15) 0.0235(14) -0.0021(14)
C33D 0.0668(18) 0.076(2) 0.079(2) -0.0198(16) 0.0201(16) -0.0039(15)
C34D 0.0679(19) 0.090(2) 0.080(2) -0.0284(18) 0.0137(16) -0.0160(17)
C35D 0.0595(18) 0.096(2) 0.074(2) -0.0190(18) 0.0033(15) 0.0017(16)
C36D 0.0580(17) 0.083(2) 0.075(2) -0.0083(16) 0.0098(15) -0.0051(15)
N41D 0.0525(13) 0.0768(16) 0.0665(15) -0.0113(12) 0.0176(11) 0.0054(11)
N42D 0.0569(14) 0.0842(18) 0.0723(16) -0.0055(13) 0.0100(12) 0.0114(12)
C43D 0.077(2) 0.085(2) 0.088(2) -0.0038(19) 0.0195(18) 0.0124(18)
C44D 0.076(2) 0.077(2) 0.094(3) -0.0097(18) 0.0157(18) 0.0099(17)
C45D 0.0552(15) 0.0753(19) 0.0725(18) -0.0106(15) 0.0185(13) 0.0037(13)
C46D 0.0509(15) 0.093(2) 0.0718(19) -0.0004(16) 0.0117(14) 0.0076(15)
C51D 0.0576(16) 0.0632(17) 0.0725(18) 0.0055(14) 0.0188(14) 0.0036(13)
C52D 0.0586(16) 0.0724(19) 0.0745(19) 0.0066(15) 0.0169(14) -0.0014(14)
C53D 0.0548(16) 0.087(2) 0.082(2) 0.0066(17) 0.0210(15) -0.0055(15)
C54D 0.0546(16) 0.083(2) 0.0727(19) 0.0044(16) 0.0224(14) 0.0019(14)
C55D 0.0496(14) 0.0707(18) 0.0697(17) 0.0069(14) 0.0140(13) 0.0057(12)
C56D 0.0483(14) 0.0680(17) 0.0755(18) 0.0074(14) 0.0166(13) 0.0070(12)
C61D 0.0503(15) 0.085(2) 0.0726(19) 0.0052(16) 0.0191(13) 0.0057(14)
C62D 0.0485(15) 0.099(2) 0.081(2) 0.0078(18) 0.0188(15) -0.0031(15)
C63D 0.0441(14) 0.092(2) 0.080(2) 0.0009(17) 0.0107(14) 0.0038(14)
C64D 0.0485(14) 0.0792(19) 0.0731(18) 0.0047(15) 0.0162(13) 0.0066(13)
N11E 0.0569(15) 0.110(2) 0.0686(16) -0.0155(15) 0.0185(13) -0.0184(14)
C12E 0.067(2) 0.120(3) 0.0673(19) -0.0150(19) 0.0189(16) -0.0304(19)
C13E 0.083(3) 0.148(4) 0.078(2) -0.011(2) 0.033(2) -0.037(2)
C14E 0.075(3) 0.194(5) 0.096(3) -0.025(3) 0.040(2) -0.013(3)
C15E 0.064(2) 0.197(5) 0.086(3) -0.019(3) 0.029(2) 0.008(3)
C16E 0.0555(18) 0.139(3) 0.077(2) -0.020(2) 0.0164(16) 0.004(2)
N21E 0.0662(16) 0.0862(18) 0.0664(15) 0.0020(13) 0.0097(12) -0.0202(13)
N22E 0.0823(19) 0.0815(19) 0.0735(17) 0.0076(14) 0.0123(14) -0.0199(15)
C23E 0.119(3) 0.094(3) 0.078(2) 0.012(2) 0.008(2) -0.033(2)
C24E 0.125(4) 0.107(3) 0.077(2) 0.000(2) 0.028(2) -0.038(3)
C25E 0.080(2) 0.095(2) 0.0603(18) -0.0064(16) 0.0167(16) -0.0351(17)
C26E 0.073(2) 0.078(2) 0.087(2) 0.0142(17) 0.0016(17) -0.0170(17)
N31E 0.0587(15) 0.0860(18) 0.0784(17) 0.0127(14) 0.0194(13) 0.0100(13)
C32E 0.0537(15) 0.0757(19) 0.0697(18) 0.0065(14) 0.0165(13) -0.0037(13)
C33E 0.0622(18) 0.097(2) 0.079(2) 0.0118(18) 0.0207(16) -0.0066(17)
C34E 0.067(2) 0.120(3) 0.079(2) 0.003(2) 0.0279(18) 0.010(2)
C35E 0.076(2) 0.111(3) 0.094(3) 0.000(2) 0.024(2) 0.026(2)
C36E 0.075(2) 0.096(3) 0.099(3) 0.014(2) 0.030(2) 0.0218(19)
N41E 0.0552(13) 0.0674(15) 0.0751(16) 0.0119(12) 0.0173(12) 0.0032(11)
N42E 0.0622(15) 0.0731(16) 0.0847(18) 0.0114(14) 0.0187(13) 0.0121(12)
C43E 0.0689(19) 0.073(2) 0.089(2) 0.0195(17) 0.0123(17) 0.0034(15)
C44E 0.076(2) 0.080(2) 0.077(2) 0.0177(17) 0.0162(17) -0.0020(17)
C45E 0.0539(15) 0.0754(19) 0.0712(18) 0.0109(15) 0.0172(14) -0.0030(13)
C46E 0.0550(16) 0.0738(19) 0.088(2) 0.0056(16) 0.0157(15) 0.0043(14)
C51E 0.0610(16) 0.0649(17) 0.0744(19) 0.0128(14) 0.0095(14) -0.0080(13)
C52E 0.0632(17) 0.075(2) 0.079(2) 0.0052(16) 0.0189(15) -0.0094(15)
C53E 0.0608(17) 0.076(2) 0.090(2) 0.0004(17) 0.0221(16) -0.0130(15)
C54E 0.0500(14) 0.0686(18) 0.084(2) 0.0036(15) 0.0106(14) -0.0049(13)
C55E 0.0482(14) 0.0583(16) 0.0830(19) 0.0114(14) 0.0094(13) -0.0012(12)
C56E 0.0538(15) 0.0624(17) 0.085(2) 0.0149(14) 0.0098(14) -0.0048(13)
C61E 0.0555(17) 0.073(2) 0.099(2) 0.0068(17) 0.0075(16) -0.0084(14)
C62E 0.0466(15) 0.085(2) 0.120(3) 0.003(2) 0.0183(17) -0.0048(15)
C63E 0.0541(16) 0.077(2) 0.108(3) 0.0056(18) 0.0222(17) 0.0053(15)
C64E 0.0514(15) 0.0643(17) 0.090(2) 0.0116(15) 0.0140(14) 0.0032(13)
N11F 0.0581(14) 0.0641(15) 0.0907(19) 0.0000(13) 0.0114(13) -0.0159(11)
C12F 0.0626(18) 0.0702(19) 0.088(2) 0.0050(16) 0.0109(16) -0.0241(14)
C13F 0.070(2) 0.094(3) 0.108(3) 0.022(2) 0.000(2) -0.0325(18)
C14F 0.076(2) 0.083(2) 0.133(3) 0.032(2) 0.001(2) -0.0205(19)
C15F 0.075(2) 0.072(2) 0.132(3) 0.015(2) 0.011(2) -0.0029(18)
C16F 0.0626(18) 0.0680(19) 0.105(3) 0.0047(17) 0.0141(18) -0.0048(15)
N21F 0.0616(14) 0.0614(14) 0.0791(16) -0.0115(12) 0.0213(12) -0.0148(11)
N22F 0.0698(17) 0.0794(18) 0.091(2) -0.0185(14) 0.0306(15) -0.0217(13)
C23F 0.091(3) 0.087(2) 0.093(2) -0.017(2) 0.041(2) -0.027(2)
C24F 0.089(3) 0.093(3) 0.088(2) -0.005(2) 0.031(2) -0.032(2)
C25F 0.0704(19) 0.0746(19) 0.077(2) -0.0097(16) 0.0194(16) -0.0259(15)
C26F 0.0623(18) 0.076(2) 0.086(2) -0.0181(16) 0.0247(16) -0.0098(15)
N31F 0.0537(13) 0.0704(16) 0.0787(17) -0.0061(13) 0.0077(12) 0.0006(11)
C32F 0.0545(15) 0.0668(17) 0.0706(18) -0.0058(14) 0.0059(13) -0.0038(13)
C33F 0.0614(18) 0.075(2) 0.086(2) -0.0028(16) 0.0075(16) -0.0014(15)
C34F 0.071(2) 0.075(2) 0.090(2) 0.0025(17) 0.0051(18) 0.0072(16)
C35F 0.076(2) 0.081(2) 0.096(3) -0.0099(19) 0.0132(19) 0.0151(18)
C36F 0.0639(18) 0.077(2) 0.084(2) -0.0072(16) 0.0119(16) 0.0017(15)
N41F 0.0493(12) 0.0686(15) 0.0696(15) -0.0039(12) 0.0103(11) -0.0021(11)
N42F 0.0533(13) 0.0709(15) 0.0712(15) -0.0049(12) 0.0131(11) -0.0023(11)
C43F 0.0640(18) 0.086(2) 0.0712(19) 0.0026(16) 0.0191(15) -0.0076(15)
C44F 0.0578(17) 0.0758(19) 0.0750(19) 0.0036(15) 0.0148(14) -0.0015(14)
C45F 0.0513(15) 0.0692(18) 0.0779(19) -0.0014(15) 0.0075(13) -0.0051(13)
C46F 0.0509(15) 0.0706(18) 0.0725(19) -0.0062(14) 0.0093(13) -0.0015(13)
C51F 0.0563(15) 0.0681(17) 0.0729(18) -0.0189(14) 0.0179(13) -0.0068(13)
C52F 0.0673(18) 0.0659(18) 0.078(2) -0.0087(15) 0.0136(15) -0.0008(14)
C53F 0.0628(18) 0.0706(19) 0.076(2) -0.0094(15) 0.0056(15) -0.0028(14)
C54F 0.0576(16) 0.0693(18) 0.0724(19) -0.0108(14) 0.0110(14) -0.0019(13)
C55F 0.0493(14) 0.0726(17) 0.0656(17) -0.0112(14) 0.0150(12) -0.0041(12)
C56F 0.0566(15) 0.0738(18) 0.0644(17) -0.0150(14) 0.0139(13) -0.0062(13)
C61F 0.0559(16) 0.082(2) 0.080(2) -0.0232(17) 0.0097(15) -0.0051(15)
C62F 0.0618(18) 0.091(2) 0.072(2) -0.0126(17) 0.0025(15) -0.0044(16)
C63F 0.0607(17) 0.0743(19) 0.077(2) -0.0055(16) 0.0089(15) 0.0022(14)
C64F 0.0548(15) 0.0668(17) 0.0712(18) -0.0094(14) 0.0158(13) -0.0072(13)
O33G 0.0325(15) 0.0388(16) 0.130(3) 0.0099(18) -0.0029(17) 0.0017(12)
O31G 0.066(3) 0.060(2) 0.140(4) 0.013(2) -0.001(3) -0.0043(19)
O11G 0.079(3) 0.063(2) 0.099(3) 0.009(2) 0.038(2) 0.0137(19)
C21G 0.064(3) 0.065(3) 0.088(4) 0.010(3) 0.022(3) 0.012(2)
N32G 0.065(3) 0.063(3) 0.095(4) 0.002(2) 0.005(2) 0.004(2)
C25G 0.063(3) 0.052(3) 0.083(4) 0.015(2) 0.015(3) 0.003(2)
C13G 0.066(3) 0.074(3) 0.065(3) -0.002(3) 0.015(2) 0.007(2)
N12G 0.078(3) 0.069(3) 0.086(3) 0.008(2) 0.033(3) 0.007(2)
C24G 0.051(3) 0.065(3) 0.080(4) 0.001(3) 0.003(2) 0.002(2)
C22G 0.058(3) 0.059(3) 0.067(3) -0.003(2) 0.014(2) -0.005(2)
C26G 0.062(3) 0.066(3) 0.094(4) 0.009(3) 0.031(3) 0.001(2)
C23G 0.049(2) 0.060(3) 0.070(3) -0.001(2) 0.006(2) -0.002(2)
B11 0.079(3) 0.058(2) 0.048(2) -0.0219(17) -0.0153(19) 0.044(2)
F12 0.126(3) 0.107(2) 0.0748(17) 0.0111(15) 0.0230(17) 0.048(2)
F13 0.110(2) 0.0908(19) 0.0872(18) 0.0129(15) 0.0375(17) 0.0337(17)
F14 0.111(2) 0.0639(15) 0.107(2) -0.0136(14) -0.0129(18) 0.0181(15)
F15 0.0771(19) 0.097(2) 0.157(3) 0.032(2) -0.010(2) -0.0122(16)
B21 0.051(2) 0.097(3) 0.065(3) 0.006(2) 0.0134(19) 0.016(2)
F22 0.0758(16) 0.113(2) 0.0712(15) 0.0138(14) 0.0222(13) 0.0028(15)
F23 0.124(3) 0.138(3) 0.136(3) -0.036(3) -0.004(3) -0.011(2)
F24 0.096(2) 0.102(2) 0.0827(17) 0.0288(15) 0.0346(15) 0.0289(16)
F25 0.090(2) 0.130(3) 0.118(3) -0.015(2) 0.0053(19) 0.044(2)
B31 0.052(5) 0.115(7) 0.145(7) 0.071(6) -0.025(5) -0.029(4)
F32 0.065(3) 0.127(4) 0.151(6) 0.046(4) -0.002(3) -0.018(3)
F33 0.168(9) 0.176(10) 0.142(7) 0.053(6) -0.036(6) -0.087(7)
F34 0.089(4) 0.114(5) 0.190(7) 0.023(5) -0.002(5) -0.034(4)
F35 0.068(4) 0.129(7) 0.118(6) 0.041(5) -0.024(3) -0.025(5)
B31A 0.060(5) 0.101(6) 0.098(5) 0.042(5) -0.003(4) -0.015(5)
F32A 0.050(3) 0.217(8) 0.125(5) 0.076(6) 0.015(3) 0.006(4)
F33A 0.053(3) 0.123(5) 0.087(4) 0.029(3) 0.017(3) 0.014(3)
F34A 0.155(8) 0.105(5) 0.211(8) 0.024(5) -0.004(7) -0.027(4)
F35A 0.085(5) 0.149(8) 0.115(6) 0.014(5) 0.038(5) 0.017(4)
B51 0.063(6) 0.141(7) 0.049(5) -0.007(6) 0.041(4) -0.010(6)
F52 0.104(6) 0.071(4) 0.062(4) -0.017(3) 0.022(5) -0.002(5)
F53 0.147(8) 0.280(14) 0.088(5) 0.046(6) -0.003(5) -0.082(9)
F54 0.170(9) 0.192(10) 0.297(14) 0.103(10) 0.169(10) 0.100(8)
F55 0.076(4) 0.148(5) 0.078(4) -0.026(4) 0.005(3) 0.019(4)
Cl52 0.044(3) 0.101(5) 0.052(3) 0.007(3) 0.006(3) -0.008(3)
B61 0.048(5) 0.053(5) 0.093(7) -0.016(5) 0.041(4) -0.010(4)
F62 0.127(7) 0.071(4) 0.237(11) -0.009(6) 0.112(7) -0.018(4)
F63 0.056(5) 0.098(6) 0.094(6) -0.006(5) 0.016(4) 0.026(5)
F64 0.077(5) 0.217(14) 0.161(10) -0.089(9) 0.055(6) 0.031(8)
F65 0.200(10) 0.128(7) 0.167(9) -0.038(6) -0.082(8) 0.058(6)
B61A 0.077(6) 0.049(5) 0.174(12) -0.015(6) 0.059(7) -0.023(5)
F62A 0.070(4) 0.078(5) 0.377(18) 0.023(8) 0.031(7) -0.015(4)
F63A 0.096(10) 0.090(6) 0.149(12) -0.028(6) 0.054(8) -0.034(5)
F64A 0.082(6) 0.103(6) 0.182(10) -0.006(6) 0.059(6) -0.005(4)
F65A 0.069(4) 0.129(6) 0.172(9) 0.037(6) 0.045(5) -0.030(4)
B71 0.0497(5) 0.0691(6) 0.0877(7) 0.0023(5) 0.0215(4) -0.0210(4)
F72 0.051(3) 0.059(3) 0.065(3) -0.009(3) 0.001(3) -0.010(3)
F73 0.055(3) 0.071(4) 0.090(5) 0.015(3) -0.001(3) 0.004(3)
F74 0.062(4) 0.110(5) 0.075(4) 0.013(4) 0.033(3) 0.019(4)
F75 0.063(4) 0.061(3) 0.105(6) 0.027(3) 0.016(4) -0.007(3)
Cl71 0.0497(5) 0.0691(6) 0.0877(7) 0.0023(5) 0.0215(4) -0.0210(4)
B91A 0.029(4) 0.406(16) 0.175(9) -0.121(11) -0.026(5) -0.007(6)
F95A 0.179(9) 0.426(15) 0.224(11) -0.088(11) -0.083(9) -0.015(9)
F92A 0.088(4) 0.349(12) 0.161(7) 0.022(7) 0.043(4) -0.007(6)
F94A 0.115(6) 0.439(18) 0.172(8) 0.024(9) 0.035(6) 0.033(8)
F93A 0.097(5) 0.266(10) 0.184(6) -0.073(6) 0.015(4) 0.014(5)
B81A 0.121(8) 0.119(10) 0.190(12) -0.059(8) -0.069(7) 0.046(9)
F82A 0.088(7) 0.103(11) 0.153(11) -0.005(8) -0.035(7) 0.015(7)
F83A 0.066(6) 0.201(12) 0.270(14) -0.156(12) -0.052(8) 0.033(7)
F84A 0.113(8) 0.194(14) 0.191(12) -0.089(10) -0.081(7) 0.070(8)
F85A 0.161(12) 0.138(10) 0.32(2) -0.001(9) -0.127(12) 0.037(9)
B81 0.123(7) 0.107(8) 0.175(9) -0.022(7) -0.072(8) 0.069(6)
F82 0.078(5) 0.141(7) 0.095(6) -0.029(5) -0.050(5) 0.062(5)
F83 0.123(6) 0.070(6) 0.151(10) -0.024(6) -0.081(6) 0.051(5)
F84 0.125(8) 0.142(9) 0.166(7) -0.048(7) -0.072(7) 0.038(7)
F85 0.124(12) 0.123(9) 0.249(16) -0.005(9) -0.075(12) 0.073(9)
B91 0.099(7) 0.135(5) 0.123(6) -0.050(5) 0.017(5) 0.017(4)
F92 0.134(3) 0.177(4) 0.153(4) 0.047(3) 0.053(3) 0.055(3)
F93 0.103(3) 0.062(2) 0.192(5) 0.000 0.046(3) 0.000
F94 0.104(2) 0.0611(13) 0.0632(14) 0.0014(11) 0.0190(13) 0.0171(13)

_geom_special_details            
;
 All esds (except the esd in the dihedral angle between two l.s. planes)
 are estimated using the full covariance matrix.  The cell esds are taken
 into account individually in the estimation of esds in distances, angles
 and torsion angles; correlations between esds in cell parameters are only
 used when they are defined by crystal symmetry.  An approximate (isotropic)
 treatment of cell esds is used for estimating esds involving l.s. planes.
;
loop_
_geom_bond_atom_site_label_1
_geom_bond_atom_site_label_2
_geom_bond_distance
_geom_bond_site_symmetry_2
_geom_bond_publ_flag
Co1 N11A 2.132(3) . ?
Co1 N21A 2.191(2) . ?
Co1 N31D 2.142(3) . ?
Co1 N41D 2.147(3) . ?
Co1 N11E 2.200(3) . ?
Co1 N21E 2.140(3) . ?
Co2 N31A 2.188(3) . ?
Co2 N41A 2.158(3) . ?
Co2 N11B 2.119(3) . ?
Co2 N21B 2.172(2) . ?
Co2 N11F 2.127(3) . ?
Co2 N21F 2.163(3) . ?
Co3 N31B 2.173(3) . ?
Co3 N41B 2.140(3) . ?
Co3 N11C 2.147(3) . ?
Co3 N21C 2.127(3) . ?
Co3 N31E 2.151(3) 7_767 ?
Co3 N41E 2.179(3) 7_767 ?
Co4 N31C 2.177(3) . ?
Co4 N41C 2.164(3) . ?
Co4 N11D 2.168(3) . ?
Co4 N21D 2.134(3) . ?
Co4 N31F 2.153(3) 7_767 ?
Co4 N41F 2.178(3) 7_767 ?
N11A C12A 1.349(4) . ?
N11A C16A 1.337(4) . ?
C12A C13A 1.380(4) . ?
C12A C25A 1.464(4) . ?
C13A C14A 1.386(5) . ?
C14A C15A 1.374(5) . ?
C15A C16A 1.390(5) . ?
N21A N22A 1.368(3) . ?
N21A C25A 1.341(4) . ?
N22A C23A 1.349(4) . ?
N22A C26A 1.458(4) . ?
C23A C24A 1.359(5) . ?
C24A C25A 1.402(4) . ?
C26A C51A 1.518(4) . ?
N31A C32A 1.341(4) . ?
N31A C36A 1.330(4) . ?
C32A C33A 1.393(5) . ?
C32A C45A 1.463(4) . ?
C33A C34A 1.370(6) . ?
C34A C35A 1.385(6) . ?
C35A C36A 1.392(5) . ?
N41A N42A 1.358(3) . ?
N41A C45A 1.342(4) . ?
N42A C43A 1.355(4) . ?
N42A C46A 1.446(4) . ?
C43A C44A 1.349(5) . ?
C44A C45A 1.400(4) . ?
C46A C64A 1.513(4) . ?
C51A C52A 1.363(4) . ?
C51A C56A 1.425(4) . ?
C52A C53A 1.390(4) . ?
C53A C54A 1.383(4) . ?
C54A C55A 1.417(4) . ?
C55A C56A 1.430(4) . ?
C55A C64A 1.414(4) . ?
C56A C61A 1.410(4) . ?
C61A C62A 1.375(4) . ?
C62A C63A 1.406(4) . ?
C63A C64A 1.359(4) . ?
N11B C12B 1.353(4) . ?
N11B C16B 1.350(5) . ?
C12B C13B 1.381(5) . ?
C12B C25B 1.448(5) . ?
C13B C14B 1.395(6) . ?
C14B C15B 1.349(6) . ?
C15B C16B 1.380(6) . ?
N21B N22B 1.356(4) . ?
N21B C25B 1.354(4) . ?
N22B C23B 1.347(4) . ?
N22B C26B 1.449(5) . ?
C23B C24B 1.365(6) . ?
C24B C25B 1.395(5) . ?
C26B C51B 1.528(5) . ?
N31B C32B 1.348(5) . ?
N31B C36B 1.344(5) . ?
C32B C33B 1.396(5) . ?
C32B C45B 1.448(5) . ?
C33B C34B 1.395(6) . ?
C34B C35B 1.346(6) . ?
C35B C36B 1.366(5) . ?
N41B N42B 1.350(4) . ?
N41B C45B 1.344(5) . ?
N42B C43B 1.336(5) . ?
N42B C46B 1.447(5) . ?
C43B C44B 1.373(6) . ?
C44B C45B 1.407(6) . ?
C46B C64B 1.507(5) . ?
C51B C52B 1.354(5) . ?
C51B C56B 1.413(5) . ?
C52B C53B 1.406(5) . ?
C53B C54B 1.351(5) . ?
C54B C55B 1.433(4) . ?
C55B C56B 1.427(4) . ?
C55B C64B 1.423(5) . ?
C56B C61B 1.420(4) . ?
C61B C62B 1.362(5) . ?
C62B C63B 1.391(5) . ?
C63B C64B 1.373(5) . ?
N11C C12C 1.341(4) . ?
N11C C16C 1.339(4) . ?
C12C C13C 1.392(5) . ?
C12C C25C 1.473(5) . ?
C13C C14C 1.362(5) . ?
C14C C15C 1.385(5) . ?
C15C C16C 1.377(5) . ?
N21C N22C 1.352(4) . ?
N21C C25C 1.352(4) . ?
N22C C23C 1.353(5) . ?
N22C C26C 1.461(5) . ?
C23C C24C 1.363(6) . ?
C24C C25C 1.400(5) . ?
C26C C51C 1.506(5) . ?
N31C C32C 1.345(4) . ?
N31C C36C 1.343(4) . ?
C32C C33C 1.392(5) . ?
C32C C45C 1.464(4) . ?
C33C C34C 1.406(5) . ?
C34C C35C 1.379(6) . ?
C35C C36C 1.376(5) . ?
N41C N42C 1.353(3) . ?
N41C C45C 1.328(4) . ?
N42C C43C 1.345(4) . ?
N42C C46C 1.453(4) . ?
C43C C44C 1.343(5) . ?
C44C C45C 1.404(4) . ?
C46C C64C 1.486(5) . ?
C51C C52C 1.365(5) . ?
C51C C56C 1.425(5) . ?
C52C C53C 1.398(5) . ?
C53C C54C 1.365(5) . ?
C54C C55C 1.406(4) . ?
C55C C56C 1.412(5) . ?
C55C C64C 1.443(4) . ?
C56C C61C 1.433(5) . ?
C61C C62C 1.342(5) . ?
C62C C63C 1.428(5) . ?
C63C C64C 1.370(4) . ?
N11D C12D 1.367(5) . ?
N11D C16D 1.316(5) . ?
C12D C13D 1.395(5) . ?
C12D C25D 1.432(5) . ?
C13D C14D 1.365(7) . ?
C14D C15D 1.373(7) . ?
C15D C16D 1.390(5) . ?
N21D N22D 1.356(4) . ?
N21D C25D 1.358(4) . ?
N22D C23D 1.347(4) . ?
N22D C26D 1.463(4) . ?
C23D C24D 1.371(5) . ?
C24D C25D 1.398(5) . ?
C26D C51D 1.525(4) . ?
N31D C32D 1.347(4) . ?
N31D C36D 1.327(4) . ?
C32D C33D 1.390(4) . ?
C32D C45D 1.456(5) . ?
C33D C34D 1.381(5) . ?
C34D C35D 1.366(5) . ?
C35D C36D 1.398(5) . ?
N41D N42D 1.359(4) . ?
N41D C45D 1.341(4) . ?
N42D C43D 1.337(5) . ?
N42D C46D 1.444(4) . ?
C43D C44D 1.382(5) . ?
C44D C45D 1.402(5) . ?
C46D C64D 1.505(5) . ?
C51D C52D 1.363(4) . ?
C51D C56D 1.424(4) . ?
C52D C53D 1.411(5) . ?
C53D C54D 1.349(5) . ?
C54D C55D 1.426(4) . ?
C55D C56D 1.412(4) . ?
C55D C64D 1.442(4) . ?
C56D C61D 1.421(4) . ?
C61D C62D 1.363(5) . ?
C62D C63D 1.392(5) . ?
C63D C64D 1.373(4) . ?
N11E C12E 1.348(5) . ?
N11E C16E 1.323(5) . ?
C12E C13E 1.403(5) . ?
C12E C25E 1.451(6) . ?
C13E C14E 1.365(7) . ?
C14E C15E 1.391(7) . ?
C15E C16E 1.377(5) . ?
N21E N22E 1.346(4) . ?
N21E C25E 1.345(4) . ?
N22E C23E 1.388(5) . ?
N22E C26E 1.442(5) . ?
C23E C24E 1.343(6) . ?
C24E C25E 1.419(6) . ?
C26E C51E 1.511(5) . ?
N31E C32E 1.355(4) . ?
N31E C36E 1.323(4) . ?
C32E C33E 1.394(4) . ?
C32E C45E 1.444(5) . ?
C33E C34E 1.377(5) . ?
C34E C35E 1.358(6) . ?
C35E C36E 1.384(5) . ?
N41E N42E 1.364(4) . ?
N41E C45E 1.348(4) . ?
N42E C43E 1.354(4) . ?
N42E C46E 1.445(4) . ?
C43E C44E 1.362(5) . ?
C44E C45E 1.395(5) . ?
C46E C64E 1.525(5) . ?
C51E C52E 1.376(4) . ?
C51E C56E 1.414(5) . ?
C52E C53E 1.400(5) . ?
C53E C54E 1.374(5) . ?
C54E C55E 1.418(4) . ?
C55E C56E 1.415(5) . ?
C55E C64E 1.421(4) . ?
C56E C61E 1.437(4) . ?
C61E C62E 1.352(5) . ?
C62E C63E 1.411(5) . ?
C63E C64E 1.371(4) . ?
N11F C12F 1.357(4) . ?
N11F C16F 1.343(4) . ?
C12F C13F 1.394(5) . ?
C12F C25F 1.443(5) . ?
C13F C14F 1.402(6) . ?
C14F C15F 1.357(6) . ?
C15F C16F 1.403(5) . ?
N21F N22F 1.356(4) . ?
N21F C25F 1.348(4) . ?
N22F C23F 1.346(5) . ?
N22F C26F 1.466(5) . ?
C23F C24F 1.367(6) . ?
C24F C25F 1.399(5) . ?
C26F C51F 1.499(4) . ?
N31F C32F 1.343(4) . ?
N31F C36F 1.346(4) . ?
C32F C33F 1.393(5) . ?
C32F C45F 1.466(4) . ?
C33F C34F 1.381(5) . ?
C34F C35F 1.359(5) . ?
C35F C36F 1.407(5) . ?
N41F N42F 1.363(3) . ?
N41F C45F 1.338(4) . ?
N42F C43F 1.339(4) . ?
N42F C46F 1.443(4) . ?
C43F C44F 1.373(5) . ?
C44F C45F 1.397(4) . ?
C46F C64F 1.522(4) . ?
C51F C52F 1.369(5) . ?
C51F C56F 1.418(5) . ?
C52F C53F 1.400(4) . ?
C53F C54F 1.359(5) . ?
C54F C55F 1.412(4) . ?
C55F C56F 1.432(4) . ?
C55F C64F 1.436(4) . ?
C56F C61F 1.416(4) . ?
C61F C62F 1.355(5) . ?
C62F C63F 1.423(5) . ?
C63F C64F 1.375(4) . ?
O33G N32G 1.359(6) . ?
O31G N32G 1.240(7) . ?
O11G C21G 1.333(7) . ?
O11G N12G 1.449(7) . ?
C21G C22G 1.358(8) . ?
C21G C26G 1.419(8) . ?
N32G C24G 1.445(8) . ?
C25G C24G 1.443(8) . ?
C25G C26G 1.368(8) . ?
C13G N12G 1.275(7) . ?
C13G C22G 1.403(8) . ?
C24G C23G 1.345(8) . ?
C22G C23G 1.424(8) . ?
B11 F12 1.276(5) . ?
B11 F13 1.467(5) . ?
B11 F14 1.456(5) . ?
B11 F15 1.323(5) . ?
B21 F22 1.409(5) . ?
B21 F23 1.308(6) . ?
B21 F24 1.366(5) . ?
B21 F25 1.409(6) . ?
B31 F32 1.359(11) . ?
B31 F33 1.344(11) . ?
B31 F34 1.402(10) . ?
B31 F35 1.414(11) . ?
B31A F32A 1.343(10) . ?
B31A F33A 1.352(10) . ?
B31A F34A 1.410(11) . ?
B31A F35A 1.378(10) . ?
B51 F52 1.272(12) . ?
B51 F53 1.403(10) . ?
B51 F54 1.426(10) . ?
B51 F55 1.241(11) . ?
B61 F62 1.298(10) . ?
B61 F63 1.412(12) . ?
B61 F64 1.344(10) . ?
B61 F65 1.328(11) . ?
B61A F62A 1.355(12) . ?
B61A F63A 1.341(12) . ?
B61A F64A 1.415(12) . ?
B61A F65A 1.292(12) . ?
B71 F72 1.363(14) . ?
B71 F73 1.381(14) . ?
B71 F74 1.443(14) . ?
B71 F75 1.377(14) . ?
B91A F95A 1.334(12) . ?
B91A F92A 1.319(11) . ?
B91A F94A 1.363(11) . ?
B91A F93A 1.368(12) . ?
B81A F82A 1.317(13) . ?
B81A F83A 1.323(13) . ?
B81A F84A 1.439(14) . ?
B81A F85A 1.392(15) . ?
B81 F82 1.338(13) . ?
B81 F83 1.364(14) . ?
B81 F84 1.460(14) . ?
B81 F85 1.406(13) . ?
B91 B91 0.805(14) 2_856 ?
B91 F92 1.404(9) . ?
B91 F93 1.369(9) . ?
B91 F94 1.201(11) 2_856 ?
B91 F94 1.540(8) . ?

loop_
_geom_angle_atom_site_label_1
_geom_angle_atom_site_label_2
_geom_angle_atom_site_label_3
_geom_angle
_geom_angle_site_symmetry_1
_geom_angle_site_symmetry_3
_geom_angle_publ_flag
N11A Co1 N21A 77.23(9) . . ?
N11A Co1 N31D 172.39(10) . . ?
N11A Co1 N41D 101.25(10) . . ?
N11A Co1 N11E 94.15(10) . . ?
N11A Co1 N21E 90.81(11) . . ?
N21A Co1 N11E 171.18(10) . . ?
N31D Co1 N21A 95.69(9) . . ?
N31D Co1 N41D 76.41(11) . . ?
N31D Co1 N11E 93.01(10) . . ?
N41D Co1 N21A 95.39(9) . . ?
N41D Co1 N11E 88.04(11) . . ?
N21E Co1 N21A 101.83(11) . . ?
N21E Co1 N31D 93.41(11) . . ?
N21E Co1 N41D 160.84(11) . . ?
N21E Co1 N11E 76.17(12) . . ?
N41A Co2 N31A 76.26(10) . . ?
N41A Co2 N21B 101.87(9) . . ?
N41A Co2 N21F 160.90(10) . . ?
N11B Co2 N31A 95.31(12) . . ?
N11B Co2 N41A 92.74(11) . . ?
N11B Co2 N21B 77.08(11) . . ?
N11B Co2 N11F 174.18(11) . . ?
N11B Co2 N21F 99.52(11) . . ?
N21B Co2 N31A 172.14(12) . . ?
N11F Co2 N31A 89.40(12) . . ?
N11F Co2 N41A 91.69(11) . . ?
N11F Co2 N21B 98.31(10) . . ?
N11F Co2 N21F 77.19(11) . . ?
N21F Co2 N31A 88.00(10) . . ?
N21F Co2 N21B 95.15(10) . . ?
N31B Co3 N41E 170.12(11) . 7_767 ?
N41B Co3 N31B 76.25(11) . . ?
N41B Co3 N11C 90.23(11) . . ?
N41B Co3 N31E 91.43(12) . 7_767 ?
N41B Co3 N41E 101.88(11) . 7_767 ?
N11C Co3 N31B 94.40(11) . . ?
N11C Co3 N31E 173.02(11) . 7_767 ?
N11C Co3 N41E 95.31(10) . 7_767 ?
N21C Co3 N31B 87.69(12) . . ?
N21C Co3 N41B 158.92(11) . . ?
N21C Co3 N11C 77.29(11) . . ?
N21C Co3 N31E 103.02(11) . 7_767 ?
N21C Co3 N41E 96.21(11) . 7_767 ?
N31E Co3 N31B 92.57(11) 7_767 . ?
N31E Co3 N41E 77.71(10) 7_767 7_767 ?
N31C Co4 N41F 171.84(10) . 7_767 ?
N41C Co4 N31C 75.31(10) . . ?
N41C Co4 N11D 167.67(10) . . ?
N41C Co4 N41F 102.82(10) . 7_767 ?
N11D Co4 N31C 92.36(11) . . ?
N11D Co4 N41F 89.38(11) . 7_767 ?
N21D Co4 N31C 88.65(10) . . ?
N21D Co4 N41C 102.34(10) . . ?
N21D Co4 N11D 77.06(11) . . ?
N21D Co4 N31F 168.28(11) . 7_767 ?
N21D Co4 N41F 99.51(10) . 7_767 ?
N31F Co4 N31C 95.90(11) 7_767 . ?
N31F Co4 N41C 89.28(10) 7_767 . ?
N31F Co4 N11D 91.93(11) 7_767 . ?
N31F Co4 N41F 76.06(10) 7_767 7_767 ?
C12A N11A Co1 115.84(19) . . ?
C16A N11A Co1 126.4(2) . . ?
C16A N11A C12A 117.7(3) . . ?
N11A C12A C13A 122.9(3) . . ?
N11A C12A C25A 115.5(3) . . ?
C13A C12A C25A 121.6(3) . . ?
C12A C13A C14A 118.6(3) . . ?
C15A C14A C13A 119.1(3) . . ?
C14A C15A C16A 118.9(3) . . ?
N11A C16A C15A 122.7(3) . . ?
N22A N21A Co1 142.74(19) . . ?
C25A N21A Co1 112.15(18) . . ?
C25A N21A N22A 105.1(2) . . ?
N21A N22A C26A 123.1(2) . . ?
C23A N22A N21A 110.5(2) . . ?
C23A N22A C26A 126.0(2) . . ?
N22A C23A C24A 108.6(3) . . ?
C23A C24A C25A 104.9(3) . . ?
N21A C25A C12A 119.1(3) . . ?
N21A C25A C24A 110.9(3) . . ?
C24A C25A C12A 129.8(3) . . ?
N22A C26A C51A 112.2(3) . . ?
C32A N31A Co2 114.8(2) . . ?
C36A N31A Co2 126.7(2) . . ?
C36A N31A C32A 118.4(3) . . ?
N31A C32A C33A 122.1(3) . . ?
N31A C32A C45A 116.1(3) . . ?
C33A C32A C45A 121.7(3) . . ?
C34A C33A C32A 118.6(4) . . ?
C33A C34A C35A 120.1(4) . . ?
C34A C35A C36A 117.5(4) . . ?
N31A C36A C35A 123.2(4) . . ?
N42A N41A Co2 139.4(2) . . ?
C45A N41A Co2 114.6(2) . . ?
C45A N41A N42A 105.2(2) . . ?
N41A N42A C46A 121.0(2) . . ?
C43A N42A N41A 110.3(2) . . ?
C43A N42A C46A 128.7(3) . . ?
C44A C43A N42A 108.6(3) . . ?
C43A C44A C45A 105.0(3) . . ?
N41A C45A C32A 118.0(3) . . ?
N41A C45A C44A 110.9(3) . . ?
C44A C45A C32A 131.0(3) . . ?
N42A C46A C64A 114.9(3) . . ?
C52A C51A C26A 121.4(3) . . ?
C52A C51A C56A 119.7(3) . . ?
C56A C51A C26A 118.9(3) . . ?
C51A C52A C53A 121.8(3) . . ?
C54A C53A C52A 120.1(3) . . ?
C53A C54A C55A 120.6(3) . . ?
C54A C55A C56A 118.3(3) . . ?
C64A C55A C54A 121.9(3) . . ?
C64A C55A C56A 119.7(3) . . ?
C51A C56A C55A 119.4(3) . . ?
C61A C56A C51A 122.4(3) . . ?
C61A C56A C55A 118.2(3) . . ?
C62A C61A C56A 120.8(3) . . ?
C61A C62A C63A 120.2(3) . . ?
C64A C63A C62A 121.0(3) . . ?
C55A C64A C46A 117.2(3) . . ?
C63A C64A C46A 122.7(3) . . ?
C63A C64A C55A 120.0(3) . . ?
C12B N11B Co2 115.9(2) . . ?
C16B N11B Co2 124.8(3) . . ?
C16B N11B C12B 119.2(3) . . ?
N11B C12B C13B 121.5(4) . . ?
N11B C12B C25B 115.5(3) . . ?
C13B C12B C25B 123.0(3) . . ?
C12B C13B C14B 117.7(4) . . ?
C15B C14B C13B 121.1(4) . . ?
C14B C15B C16B 118.8(4) . . ?
N11B C16B C15B 121.6(4) . . ?
N22B N21B Co2 142.5(2) . . ?
C25B N21B Co2 112.5(2) . . ?
C25B N21B N22B 104.9(3) . . ?
N21B N22B C26B 122.5(3) . . ?
C23B N22B N21B 110.7(3) . . ?
C23B N22B C26B 126.4(3) . . ?
N22B C23B C24B 108.8(3) . . ?
C23B C24B C25B 104.5(3) . . ?
N21B C25B C12B 118.4(3) . . ?
N21B C25B C24B 111.1(3) . . ?
C24B C25B C12B 130.5(3) . . ?
N22B C26B C51B 112.9(3) . . ?
C32B N31B Co3 114.9(2) . . ?
C36B N31B Co3 127.5(3) . . ?
C36B N31B C32B 117.4(3) . . ?
N31B C32B C33B 122.3(4) . . ?
N31B C32B C45B 115.6(3) . . ?
C33B C32B C45B 122.0(4) . . ?
C34B C33B C32B 117.7(4) . . ?
C35B C34B C33B 119.8(4) . . ?
C34B C35B C36B 119.4(4) . . ?
N31B C36B C35B 123.3(4) . . ?
N42B N41B Co3 138.2(2) . . ?
C45B N41B Co3 114.9(2) . . ?
C45B N41B N42B 105.8(3) . . ?
N41B N42B C46B 120.4(3) . . ?
C43B N42B N41B 111.2(3) . . ?
C43B N42B C46B 127.9(3) . . ?
N42B C43B C44B 108.2(4) . . ?
C43B C44B C45B 104.7(4) . . ?
N41B C45B C32B 117.8(3) . . ?
N41B C45B C44B 110.0(4) . . ?
C44B C45B C32B 132.1(4) . . ?
N42B C46B C64B 112.8(3) . . ?
C52B C51B C26B 120.3(3) . . ?
C52B C51B C56B 120.8(3) . . ?
C56B C51B C26B 118.8(3) . . ?
C51B C52B C53B 121.0(3) . . ?
C54B C53B C52B 120.3(3) . . ?
C53B C54B C55B 120.8(3) . . ?
C56B C55B C54B 118.3(3) . . ?
C64B C55B C54B 121.8(3) . . ?
C64B C55B C56B 119.8(3) . . ?
C51B C56B C55B 118.7(3) . . ?
C51B C56B C61B 122.7(3) . . ?
C61B C56B C55B 118.6(3) . . ?
C62B C61B C56B 120.2(3) . . ?
C61B C62B C63B 120.8(3) . . ?
C64B C63B C62B 121.9(4) . . ?
C55B C64B C46B 118.2(3) . . ?
C63B C64B C46B 123.3(3) . . ?
C63B C64B C55B 118.6(3) . . ?
C12C N11C Co3 115.5(2) . . ?
C16C N11C Co3 126.4(3) . . ?
C16C N11C C12C 117.9(3) . . ?
N11C C12C C13C 122.2(3) . . ?
N11C C12C C25C 114.7(3) . . ?
C13C C12C C25C 123.0(3) . . ?
C14C C13C C12C 118.6(4) . . ?
C13C C14C C15C 120.1(4) . . ?
C16C C15C C14C 117.7(3) . . ?
N11C C16C C15C 123.4(4) . . ?
N22C N21C Co3 140.7(3) . . ?
C25C N21C Co3 114.2(2) . . ?
C25C N21C N22C 104.6(3) . . ?
N21C N22C C23C 111.8(3) . . ?
N21C N22C C26C 121.1(3) . . ?
C23C N22C C26C 127.0(3) . . ?
N22C C23C C24C 107.5(4) . . ?
C23C C24C C25C 105.3(4) . . ?
N21C C25C C12C 117.8(3) . . ?
N21C C25C C24C 110.8(3) . . ?
C24C C25C C12C 131.3(4) . . ?
N22C C26C C51C 112.4(3) . . ?
C32C N31C Co4 116.1(2) . . ?
C36C N31C Co4 126.5(3) . . ?
C36C N31C C32C 117.3(3) . . ?
N31C C32C C33C 123.8(3) . . ?
N31C C32C C45C 114.4(3) . . ?
C33C C32C C45C 121.7(3) . . ?
C32C C33C C34C 117.2(4) . . ?
C35C C34C C33C 119.1(4) . . ?
C36C C35C C34C 119.3(4) . . ?
N31C C36C C35C 123.1(4) . . ?
N42C N41C Co4 139.3(2) . . ?
C45C N41C Co4 114.78(19) . . ?
C45C N41C N42C 105.5(2) . . ?
N41C N42C C46C 121.6(2) . . ?
C43C N42C N41C 110.4(3) . . ?
C43C N42C C46C 127.9(3) . . ?
C44C C43C N42C 108.8(3) . . ?
C43C C44C C45C 104.6(3) . . ?
N41C C45C C32C 118.2(3) . . ?
N41C C45C C44C 110.7(3) . . ?
C44C C45C C32C 130.9(3) . . ?
N42C C46C C64C 114.2(3) . . ?
C52C C51C C26C 120.7(3) . . ?
C52C C51C C56C 118.9(3) . . ?
C56C C51C C26C 120.4(3) . . ?
C51C C52C C53C 122.1(3) . . ?
C54C C53C C52C 119.5(3) . . ?
C53C C54C C55C 120.8(3) . . ?
C54C C55C C56C 119.3(3) . . ?
C54C C55C C64C 121.4(3) . . ?
C56C C55C C64C 119.3(3) . . ?
C51C C56C C61C 121.9(3) . . ?
C55C C56C C51C 119.2(3) . . ?
C55C C56C C61C 118.9(3) . . ?
C62C C61C C56C 120.9(3) . . ?
C61C C62C C63C 120.9(3) . . ?
C64C C63C C62C 120.4(3) . . ?
C55C C64C C46C 117.5(3) . . ?
C63C C64C C46C 123.0(3) . . ?
C63C C64C C55C 119.6(3) . . ?
C12D N11D Co4 113.8(2) . . ?
C16D N11D Co4 127.1(3) . . ?
C16D N11D C12D 119.0(3) . . ?
N11D C12D C13D 120.0(4) . . ?
N11D C12D C25D 116.1(3) . . ?
C13D C12D C25D 123.9(4) . . ?
C14D C13D C12D 120.1(4) . . ?
C13D C14D C15D 119.4(4) . . ?
C14D C15D C16D 118.3(5) . . ?
N11D C16D C15D 123.2(5) . . ?
N22D N21D Co4 140.8(2) . . ?
N22D N21D C25D 104.8(3) . . ?
C25D N21D Co4 114.0(2) . . ?
N21D N22D C26D 121.3(3) . . ?
C23D N22D N21D 111.9(3) . . ?
C23D N22D C26D 126.5(3) . . ?
N22D C23D C24D 107.4(3) . . ?
C23D C24D C25D 105.5(3) . . ?
N21D C25D C12D 118.4(3) . . ?
N21D C25D C24D 110.4(3) . . ?
C24D C25D C12D 131.2(3) . . ?
N22D C26D C51D 112.4(3) . . ?
C32D N31D Co1 116.3(2) . . ?
C36D N31D Co1 125.8(2) . . ?
C36D N31D C32D 117.8(3) . . ?
N31D C32D C33D 122.2(3) . . ?
N31D C32D C45D 114.5(3) . . ?
C33D C32D C45D 123.3(3) . . ?
C34D C33D C32D 119.0(3) . . ?
C35D C34D C33D 119.2(3) . . ?
C34D C35D C36D 118.6(3) . . ?
N31D C36D C35D 123.1(4) . . ?
N42D N41D Co1 139.2(2) . . ?
C45D N41D Co1 114.2(2) . . ?
C45D N41D N42D 105.1(3) . . ?
N41D N42D C46D 121.3(3) . . ?
C43D N42D N41D 111.5(3) . . ?
C43D N42D C46D 127.0(3) . . ?
N42D C43D C44D 107.9(3) . . ?
C43D C44D C45D 104.4(3) . . ?
N41D C45D C32D 118.2(3) . . ?
N41D C45D C44D 111.1(3) . . ?
C44D C45D C32D 130.7(3) . . ?
N42D C46D C64D 113.0(3) . . ?
C52D C51D C26D 121.4(3) . . ?
C52D C51D C56D 120.8(3) . . ?
C56D C51D C26D 117.8(3) . . ?
C51D C52D C53D 120.2(3) . . ?
C54D C53D C52D 120.8(3) . . ?
C53D C54D C55D 120.2(3) . . ?
C54D C55D C64D 121.3(3) . . ?
C56D C55D C54D 119.6(3) . . ?
C56D C55D C64D 119.0(3) . . ?
C55D C56D C51D 118.2(3) . . ?
C55D C56D C61D 119.1(3) . . ?
C61D C56D C51D 122.7(3) . . ?
C62D C61D C56D 120.4(3) . . ?
C61D C62D C63D 120.9(3) . . ?
C64D C63D C62D 121.2(3) . . ?
C55D C64D C46D 119.5(3) . . ?
C63D C64D C46D 121.2(3) . . ?
C63D C64D C55D 119.2(3) . . ?
C12E N11E Co1 114.8(3) . . ?
C16E N11E Co1 127.6(3) . . ?
C16E N11E C12E 117.5(3) . . ?
N11E C12E C13E 121.6(4) . . ?
N11E C12E C25E 115.1(3) . . ?
C13E C12E C25E 123.3(4) . . ?
C14E C13E C12E 119.0(5) . . ?
C13E C14E C15E 119.8(4) . . ?
C16E C15E C14E 117.0(5) . . ?
N11E C16E C15E 125.0(5) . . ?
N22E N21E Co1 138.6(2) . . ?
C25E N21E Co1 114.8(3) . . ?
C25E N21E N22E 106.3(3) . . ?
N21E N22E C23E 109.8(3) . . ?
N21E N22E C26E 122.5(3) . . ?
C23E N22E C26E 126.9(4) . . ?
C24E C23E N22E 108.3(4) . . ?
C23E C24E C25E 105.3(4) . . ?
N21E C25E C12E 119.1(3) . . ?
N21E C25E C24E 110.2(4) . . ?
C24E C25E C12E 130.6(4) . . ?
N22E C26E C51E 112.6(3) . . ?
C32E N31E Co3 114.1(2) . 7_767 ?
C36E N31E Co3 127.4(3) . 7_767 ?
C36E N31E C32E 117.9(3) . . ?
N31E C32E C33E 121.8(3) . . ?
N31E C32E C45E 116.6(3) . . ?
C33E C32E C45E 121.4(3) . . ?
C34E C33E C32E 118.2(3) . . ?
C35E C34E C33E 120.1(3) . . ?
C34E C35E C36E 118.6(4) . . ?
N31E C36E C35E 123.3(4) . . ?
N42E N41E Co3 143.0(2) . 7_767 ?
C45E N41E Co3 111.9(2) . 7_767 ?
C45E N41E N42E 105.1(2) . . ?
N41E N42E C46E 123.4(3) . . ?
C43E N42E N41E 110.8(3) . . ?
C43E N42E C46E 125.6(3) . . ?
N42E C43E C44E 107.9(3) . . ?
C43E C44E C45E 105.6(3) . . ?
N41E C45E C32E 119.5(3) . . ?
N41E C45E C44E 110.6(3) . . ?
C44E C45E C32E 129.8(3) . . ?
N42E C46E C64E 112.8(3) . . ?
C52E C51E C26E 121.1(3) . . ?
C52E C51E C56E 120.0(3) . . ?
C56E C51E C26E 118.8(3) . . ?
C51E C52E C53E 120.2(3) . . ?
C54E C53E C52E 121.0(3) . . ?
C53E C54E C55E 120.2(3) . . ?
C54E C55E C64E 122.0(3) . . ?
C56E C55E C54E 118.6(3) . . ?
C56E C55E C64E 119.4(3) . . ?
C51E C56E C55E 119.9(3) . . ?
C51E C56E C61E 121.6(3) . . ?
C55E C56E C61E 118.5(3) . . ?
C62E C61E C56E 120.5(3) . . ?
C61E C62E C63E 121.0(3) . . ?
C64E C63E C62E 120.3(3) . . ?
C55E C64E C46E 119.2(3) . . ?
C63E C64E C46E 120.5(3) . . ?
C63E C64E C55E 120.3(3) . . ?
C12F N11F Co2 115.5(2) . . ?
C16F N11F Co2 126.0(3) . . ?
C16F N11F C12F 118.5(3) . . ?
N11F C12F C13F 122.7(4) . . ?
N11F C12F C25F 115.6(3) . . ?
C13F C12F C25F 121.7(4) . . ?
C12F C13F C14F 117.7(4) . . ?
C15F C14F C13F 119.8(4) . . ?
C14F C15F C16F 119.8(4) . . ?
N11F C16F C15F 121.5(4) . . ?
N22F N21F Co2 140.5(2) . . ?
C25F N21F Co2 112.9(2) . . ?
C25F N21F N22F 105.2(3) . . ?
N21F N22F C26F 121.8(3) . . ?
C23F N22F N21F 111.1(3) . . ?
C23F N22F C26F 126.7(3) . . ?
N22F C23F C24F 108.0(3) . . ?
C23F C24F C25F 105.1(4) . . ?
N21F C25F C12F 118.6(3) . . ?
N21F C25F C24F 110.6(3) . . ?
C24F C25F C12F 130.8(4) . . ?
N22F C26F C51F 112.8(3) . . ?
C32F N31F Co4 116.2(2) . 7_767 ?
C32F N31F C36F 118.3(3) . . ?
C36F N31F Co4 125.4(2) . 7_767 ?
N31F C32F C33F 122.7(3) . . ?
N31F C32F C45F 115.1(3) . . ?
C33F C32F C45F 122.1(3) . . ?
C34F C33F C32F 118.2(3) . . ?
C35F C34F C33F 120.1(3) . . ?
C34F C35F C36F 119.1(3) . . ?
N31F C36F C35F 121.6(3) . . ?
N42F N41F Co4 141.0(2) . 7_767 ?
C45F N41F Co4 113.8(2) . 7_767 ?
C45F N41F N42F 104.7(3) . . ?
N41F N42F C46F 121.9(3) . . ?
C43F N42F N41F 110.8(3) . . ?
C43F N42F C46F 127.3(3) . . ?
N42F C43F C44F 108.9(3) . . ?
C43F C44F C45F 103.7(3) . . ?
N41F C45F C32F 118.1(3) . . ?
N41F C45F C44F 112.0(3) . . ?
C44F C45F C32F 129.9(3) . . ?
N42F C46F C64F 112.3(3) . . ?
C52F C51F C26F 121.5(3) . . ?
C52F C51F C56F 119.1(3) . . ?
C56F C51F C26F 119.4(3) . . ?
C51F C52F C53F 122.2(3) . . ?
C54F C53F C52F 120.0(3) . . ?
C53F C54F C55F 120.4(3) . . ?
C54F C55F C56F 119.4(3) . . ?
C54F C55F C64F 121.8(3) . . ?
C56F C55F C64F 118.8(3) . . ?
C51F C56F C55F 118.8(3) . . ?
C61F C56F C51F 122.6(3) . . ?
C61F C56F C55F 118.6(3) . . ?
C62F C61F C56F 121.4(3) . . ?
C61F C62F C63F 120.9(3) . . ?
C64F C63F C62F 119.8(3) . . ?
C55F C64F C46F 117.7(3) . . ?
C63F C64F C46F 122.0(3) . . ?
C63F C64F C55F 120.4(3) . . ?
C21G O11G N12G 107.1(4) . . ?
O11G C21G C22G 111.2(5) . . ?
O11G C21G C26G 124.4(5) . . ?
C22G C21G C26G 124.3(5) . . ?
O33G N32G C24G 118.5(5) . . ?
O31G N32G O33G 122.7(5) . . ?
O31G N32G C24G 118.6(5) . . ?
C26G C25G C24G 119.9(5) . . ?
N12G C13G C22G 114.6(6) . . ?
C13G N12G O11G 104.2(5) . . ?
C25G C24G N32G 118.1(5) . . ?
C23G C24G N32G 118.3(5) . . ?
C23G C24G C25G 123.5(5) . . ?
C21G C22G C13G 102.7(5) . . ?
C21G C22G C23G 119.9(5) . . ?
C13G C22G C23G 137.3(5) . . ?
C25G C26G C21G 115.7(5) . . ?
C24G C23G C22G 116.6(5) . . ?
F12 B11 F13 108.5(3) . . ?
F12 B11 F14 109.8(3) . . ?
F12 B11 F15 123.0(5) . . ?
F14 B11 F13 100.1(4) . . ?
F15 B11 F13 105.9(3) . . ?
F15 B11 F14 107.1(3) . . ?
F22 B21 F25 109.4(4) . . ?
F23 B21 F22 110.3(5) . . ?
F23 B21 F24 112.8(4) . . ?
F23 B21 F25 108.0(4) . . ?
F24 B21 F22 108.9(3) . . ?
F24 B21 F25 107.4(4) . . ?
F32 B31 F34 111.1(8) . . ?
F32 B31 F35 109.7(10) . . ?
F33 B31 F32 108.1(12) . . ?
F33 B31 F34 109.1(10) . . ?
F33 B31 F35 107.0(10) . . ?
F34 B31 F35 111.7(11) . . ?
F32A B31A F33A 118.7(10) . . ?
F32A B31A F34A 109.9(9) . . ?
F32A B31A F35A 108.4(9) . . ?
F33A B31A F34A 102.8(9) . . ?
F33A B31A F35A 109.2(10) . . ?
F35A B31A F34A 107.2(11) . . ?
F52 B51 F53 105.7(9) . . ?
F52 B51 F54 109.9(11) . . ?
F53 B51 F54 103.0(10) . . ?
F55 B51 F52 118.4(11) . . ?
F55 B51 F53 111.1(11) . . ?
F55 B51 F54 107.7(9) . . ?
F62 B61 F63 102.1(10) . . ?
F62 B61 F64 111.5(11) . . ?
F62 B61 F65 124.0(12) . . ?
F64 B61 F63 107.4(12) . . ?
F65 B61 F63 101.7(9) . . ?
F65 B61 F64 108.4(10) . . ?
F62A B61A F64A 110.9(12) . . ?
F63A B61A F62A 105.3(11) . . ?
F63A B61A F64A 104.4(11) . . ?
F65A B61A F62A 110.3(10) . . ?
F65A B61A F63A 124.1(15) . . ?
F65A B61A F64A 101.4(9) . . ?
F72 B71 F73 111.1(11) . . ?
F72 B71 F74 107.2(10) . . ?
F72 B71 F75 113.4(11) . . ?
F73 B71 F74 108.2(11) . . ?
F75 B71 F73 107.8(11) . . ?
F75 B71 F74 109.0(11) . . ?
F95A B91A F94A 115.1(13) . . ?
F95A B91A F93A 98.7(11) . . ?
F92A B91A F95A 116.8(9) . . ?
F92A B91A F94A 111.9(11) . . ?
F92A B91A F93A 104.0(10) . . ?
F94A B91A F93A 108.6(8) . . ?
F82A B81A F83A 113.3(14) . . ?
F82A B81A F84A 119.8(15) . . ?
F82A B81A F85A 112.7(15) . . ?
F83A B81A F84A 116.1(14) . . ?
F83A B81A F85A 101.2(15) . . ?
F85A B81A F84A 89.2(14) . . ?
F82 B81 F83 111.1(13) . . ?
F82 B81 F84 111.3(12) . . ?
F82 B81 F85 114.2(13) . . ?
F83 B81 F84 98.9(12) . . ?
F83 B81 F85 110.6(13) . . ?
F85 B81 F84 109.7(14) . . ?
B91 B91 F92 147.2(18) 2_856 . ?
B91 B91 F93 72.9(3) 2_856 . ?
B91 B91 F94 50.5(10) 2_856 . ?
B91 B91 F94 98.3(14) 2_856 2_856 ?
F92 B91 F94 107.1(6) . . ?
F93 B91 F92 94.0(7) . . ?
F93 B91 F94 103.6(5) . . ?
F94 B91 F92 113.3(6) 2_856 . ?
F94 B91 F93 125.6(7) 2_856 . ?
F94 B91 F94 111.0(7) 2_856 . ?
B91 F93 B91 34.2(6) . 2_856 ?
B91 F94 B91 31.2(6) 2_856 . ?

_shelx_res_file                  
;
TITL shelxt in C 1 2/c 1
    dmwmsv6-103_sq.res
    created by SHELXL-2018/3 at 17:24:59 on 26-Sep-2019
CELL 0.6889 33.1248 30.0412 40.165 90 95.973 90
ZERR 4 0.000192 0.000196 0.000284 0 0.000589 0
LATT 7
SYMM -X,+Y,0.5-Z
SFAC C H B Cl Co F N O
DISP C 0.0032 0.0015 10.8482
DISP Co 0.3538 0.9121 3700.8059
DISP N 0.006 0.003 18.3366
UNIT 1499.36 1569.92 56.8 7.2 32 227.2 296.96 137.44
FLAT N32G C24G C25G C26G C21G C22G C23G
FLAT C21G O11G N12G C13G C22G
FLAT 0.05 O31G N32G O33G C24G C25G C23G
SIMU
RIGU 0.002 0.002 F84A B81A F82A F83A F85A B81 F82 F83 F84 F85
RIGU
EADP B71 Cl71

L.S. 15 0 391
PLAN  50
ABIN
fmap 2
acta
SHEL 999 0.69
OMIT 4 2 3
OMIT -6 6 6
OMIT -15 5 8
OMIT 6 2 4
OMIT -9 1 7
OMIT 2 4 2
OMIT 2 4 11
OMIT 5 3 1
OMIT -2 2 13
OMIT 5 5 2
OMIT -10 2 1
OMIT 13 9 3
OMIT -5 3 8
OMIT 1 5 1
OMIT 11 9 11
OMIT -9 11 9
OMIT -5 3 3
OMIT 6 0 0
OMIT 4 4 10
OMIT -3 1 6
OMIT 1 1 0
OMIT -1 1 6
OMIT 7 13 8
OMIT -5 5 7
REM <olex2.extras>
REM <HklSrc "%./DMWMSv6-103_sq.hkl">
REM </olex2.extras>

WGHT    0.200000
FVAR       0.07506   0.25916   0.55810   0.69906
CO1   5    1.354654    0.715742    0.777227    11.00000    0.04845    0.07720 =
         0.06029   -0.00747    0.01480   -0.00855
CO2   5    1.097385    0.515999    0.864346    11.00000    0.05164    0.06081 =
         0.07213   -0.00821    0.01341   -0.00966
CO3   5    1.267730    0.455014    1.116026    11.00000    0.05644    0.07507 =
         0.07047    0.01574    0.01725    0.00462
CO4   5    1.510008    0.660693    1.033256    11.00000    0.04829    0.06546 =
         0.07294   -0.00604    0.01228   -0.00570
N11A  7    1.394165    0.755941    0.809993    11.00000    0.05616    0.07972 =
         0.05991   -0.00020    0.01441   -0.01191
C12A  1    1.378363    0.771780    0.837262    11.00000    0.06304    0.06042 =
         0.06288    0.00265    0.01258   -0.01057
C13A  1    1.399980    0.798322    0.860834    11.00000    0.07505    0.06879 =
         0.06554   -0.00030    0.01240   -0.01655
AFIX  43
H13A  2    1.388153    0.808646    0.879374    11.00000   -1.20000
AFIX   0
C14A  1    1.439680    0.809276    0.856312    11.00000    0.08131    0.08883 =
         0.07130   -0.00092    0.00269   -0.03151
AFIX  43
H14A  2    1.455246    0.826305    0.872170    11.00000   -1.20000
AFIX   0
C15A  1    1.455722    0.794636    0.828085    11.00000    0.06454    0.10293 =
         0.07574    0.00726    0.01227   -0.02832
AFIX  43
H15A  2    1.482019    0.802346    0.824207    11.00000   -1.20000
AFIX   0
C16A  1    1.432021    0.768111    0.805407    11.00000    0.05799    0.09668 =
         0.06762    0.00068    0.01576   -0.02516
AFIX  43
H16A  2    1.442941    0.758431    0.786257    11.00000   -1.20000
AFIX   0
N21A  7    1.315571    0.736413    0.815202    11.00000    0.05084    0.06111 =
         0.06608   -0.00114    0.01835   -0.00444
N22A  7    1.276743    0.733583    0.823719    11.00000    0.05231    0.06360 =
         0.06772    0.00031    0.02045   -0.00104
C23A  1    1.273458    0.755004    0.852835    11.00000    0.06071    0.07205 =
         0.07557   -0.00173    0.02630    0.00752
AFIX  43
H23A  2    1.250016    0.757176    0.863621    11.00000   -1.20000
AFIX   0
C24A  1    1.310143    0.772874    0.863759    11.00000    0.06904    0.07177 =
         0.06866   -0.00806    0.02167   -0.00010
AFIX  43
H24A  2    1.316795    0.789674    0.882998    11.00000   -1.20000
AFIX   0
C25A  1    1.335777    0.760449    0.839688    11.00000    0.05991    0.05782 =
         0.05994    0.00018    0.01582   -0.00626
C26A  1    1.245409    0.706539    0.805295    11.00000    0.04725    0.06583 =
         0.07506    0.00033    0.01823   -0.00105
AFIX  23
H26A  2    1.248639    0.707960    0.781591    11.00000   -1.20000
H26B  2    1.218957    0.718685    0.808497    11.00000   -1.20000
AFIX   0
SAME 0.02 0.04 N11A > C16A
N31A  7    1.045253    0.475835    0.844453    11.00000    0.05367    0.07883 =
         0.09368   -0.02612    0.01368   -0.01353
C32A  1    1.051350    0.451191    0.817599    11.00000    0.05739    0.07784 =
         0.09384   -0.02270    0.01549   -0.01245
C33A  1    1.022318    0.421471    0.803225    11.00000    0.06128    0.12550 =
         0.13659   -0.06152    0.01564   -0.02116
AFIX  43
H33A  2    1.026983    0.405092    0.784353    11.00000   -1.20000
AFIX   0
C34A  1    0.986742    0.416889    0.817490    11.00000    0.06505    0.12190 =
         0.15378   -0.05177    0.02421   -0.02879
AFIX  43
H34A  2    0.967381    0.396413    0.808801    11.00000   -1.20000
AFIX   0
C35A  1    0.979555    0.442701    0.844835    11.00000    0.06006    0.14694 =
         0.14150   -0.05517    0.02526   -0.03215
AFIX  43
H35A  2    0.955334    0.440486    0.854533    11.00000   -1.20000
AFIX   0
C36A  1    1.009955    0.472072    0.857245    11.00000    0.05673    0.11200 =
         0.11007   -0.03631    0.02737   -0.02401
AFIX  43
H36A  2    1.005363    0.489950    0.875376    11.00000   -1.20000
AFIX   0
SAME 0.02 0.04 N21A > C25A
N41A  7    1.117625    0.484613    0.820685    11.00000    0.05413    0.06877 =
         0.07395   -0.01072    0.01691   -0.00811
N42A  7    1.152089    0.479845    0.805431    11.00000    0.05878    0.06516 =
         0.07140   -0.00626    0.01927   -0.00713
C43A  1    1.146973    0.448168    0.781354    11.00000    0.07367    0.06864 =
         0.07320   -0.00861    0.02317   -0.00172
AFIX  43
H43A  2    1.166380    0.439311    0.767565    11.00000   -1.20000
AFIX   0
C44A  1    1.109055    0.431614    0.780710    11.00000    0.07083    0.06601 =
         0.07701   -0.01123    0.01466   -0.00914
AFIX  43
H44A  2    1.097267    0.409335    0.766854    11.00000   -1.20000
AFIX   0
C45A  1    1.091311    0.455276    0.805443    11.00000    0.05683    0.06457 =
         0.08361   -0.01573    0.01624   -0.01061
C46A  1    1.187547    0.506739    0.815264    11.00000    0.05340    0.06558 =
         0.07858   -0.00241    0.01932   -0.00730
AFIX  23
H46A  2    1.211050    0.492216    0.807606    11.00000   -1.20000
H46B  2    1.191633    0.507853    0.839517    11.00000   -1.20000
AFIX   0
C51A  1    1.247217    0.658268    0.816508    11.00000    0.04733    0.06695 =
         0.06679    0.00064    0.01865   -0.00323
C52A  1    1.277776    0.642993    0.838952    11.00000    0.04857    0.07034 =
         0.07695    0.00620    0.01453   -0.00649
AFIX  43
H52A  2    1.297730    0.662727    0.847764    11.00000   -1.20000
AFIX   0
C53A  1    1.279914    0.598730    0.849020    11.00000    0.05019    0.07358 =
         0.08679    0.01185    0.00706   -0.00287
AFIX  43
H53A  2    1.301173    0.589199    0.864307    11.00000   -1.20000
AFIX   0
C54A  1    1.250504    0.568823    0.836360    11.00000    0.04965    0.06937 =
         0.09185    0.01626    0.01175   -0.00384
AFIX  43
H54A  2    1.252506    0.539087    0.842759    11.00000   -1.20000
AFIX   0
C55A  1    1.217337    0.583054    0.813723    11.00000    0.04572    0.06477 =
         0.07068    0.00253    0.01769   -0.00357
C56A  1    1.215962    0.628607    0.803365    11.00000    0.04632    0.06764 =
         0.06625    0.00060    0.02025   -0.00042
C61A  1    1.183269    0.642522    0.780439    11.00000    0.05227    0.06306 =
         0.07109    0.00526    0.01798    0.00199
AFIX  43
H61A  2    1.182011    0.671908    0.773119    11.00000   -1.20000
AFIX   0
C62A  1    1.153225    0.613171    0.768772    11.00000    0.05264    0.07606 =
         0.07194    0.00428    0.01125   -0.00057
AFIX  43
H62A  2    1.132021    0.622690    0.753428    11.00000   -1.20000
AFIX   0
C63A  1    1.154473    0.568812    0.779976    11.00000    0.05155    0.07330 =
         0.06949   -0.00404    0.01752   -0.00594
AFIX  43
H63A  2    1.133767    0.549355    0.772208    11.00000   -1.20000
AFIX   0
C64A  1    1.185480    0.553920    0.801990    11.00000    0.05265    0.06887 =
         0.06322    0.00017    0.01942   -0.00232
SAME 0.02 0.04 N11A > C16A
N11B  7    1.078638    0.574428    0.837503    11.00000    0.06509    0.07349 =
         0.07321   -0.00736    0.01389    0.00260
C12B  1    1.101909    0.610947    0.844408    11.00000    0.07882    0.06899 =
         0.06674   -0.00304    0.02712   -0.00107
C13B  1    1.091430    0.651791    0.830289    11.00000    0.11961    0.06910 =
         0.08443    0.00419    0.04169    0.01063
AFIX  43
H13B  2    1.107259    0.676908    0.835473    11.00000   -1.20000
AFIX   0
C14B  1    1.056288    0.654078    0.807983    11.00000    0.11959    0.10217 =
         0.09762    0.02336    0.03540    0.03987
AFIX  43
H14B  2    1.048587    0.681162    0.798056    11.00000   -1.20000
AFIX   0
C15B  1    1.033288    0.617645    0.800574    11.00000    0.10601    0.10873 =
         0.08775    0.00374    0.01376    0.03265
AFIX  43
H15B  2    1.010038    0.619365    0.785510    11.00000   -1.20000
AFIX   0
C16B  1    1.044871    0.577786    0.815740    11.00000    0.07898    0.10144 =
         0.08042   -0.00366    0.00474    0.01071
AFIX  43
H16B  2    1.029021    0.552608    0.810848    11.00000   -1.20000
AFIX   0
N21B  7    1.146561    0.562236    0.878597    11.00000    0.05754    0.06962 =
         0.06185   -0.00471    0.01358   -0.01818
N22B  7    1.183336    0.565358    0.896761    11.00000    0.05927    0.08547 =
         0.06605   -0.00283    0.01264   -0.02096
C23B  1    1.197553    0.607336    0.896345    11.00000    0.07876    0.08575 =
         0.07052   -0.00735    0.02086   -0.04086
AFIX  43
H23B  2    1.222181    0.617155    0.907068    11.00000   -1.20000
AFIX   0
C24B  1    1.169863    0.633102    0.877594    11.00000    0.09362    0.07128 =
         0.07349   -0.00695    0.03102   -0.02703
AFIX  43
H24B  2    1.171518    0.663369    0.873070    11.00000   -1.20000
AFIX   0
C25B  1    1.138535    0.603838    0.866747    11.00000    0.07609    0.06115 =
         0.06411   -0.00420    0.02421   -0.01316
C26B  1    1.201423    0.528662    0.916412    11.00000    0.05625    0.09078 =
         0.07216   -0.00290    0.01438   -0.01543
AFIX  23
H26C  2    1.230659    0.532464    0.919255    11.00000   -1.20000
H26D  2    1.195540    0.501104    0.904284    11.00000   -1.20000
AFIX   0
SAME 0.02 0.04 N11A > C16A
N31B  7    1.292542    0.392733    1.136639    11.00000    0.07403    0.08007 =
         0.07290    0.02058    0.01618    0.00243
C32B  1    1.271001    0.356145    1.126680    11.00000    0.08568    0.08646 =
         0.07772    0.01938    0.00888    0.00571
C33B  1    1.284703    0.313200    1.134952    11.00000    0.11991    0.08077 =
         0.09778    0.01703   -0.00608    0.00527
AFIX  43
H33B  2    1.269540    0.288313    1.127738    11.00000   -1.20000
AFIX   0
C34B  1    1.321903    0.308895    1.154401    11.00000    0.11795    0.09226 =
         0.09750    0.01909    0.00004    0.03238
AFIX  43
H34B  2    1.332008    0.280795    1.160336    11.00000   -1.20000
AFIX   0
C35B  1    1.343145    0.345507    1.164559    11.00000    0.08296    0.10138 =
         0.08603    0.02434    0.00868    0.02042
AFIX  43
H35B  2    1.368080    0.342864    1.177372    11.00000   -1.20000
AFIX   0
C36B  1    1.327775    0.386576    1.155893    11.00000    0.07463    0.09251 =
         0.08101    0.02423    0.01096    0.00625
AFIX  43
H36B  2    1.342429    0.411540    1.163710    11.00000   -1.20000
AFIX   0
SAME 0.02 0.04 N21A > C25A
N41B  7    1.226373    0.405841    1.094186    11.00000    0.07014    0.07678 =
         0.07183    0.01328    0.00843    0.00371
N42B  7    1.189853    0.404398    1.075864    11.00000    0.07214    0.08453 =
         0.08720    0.01533    0.00394   -0.00693
C43B  1    1.173962    0.363521    1.075771    11.00000    0.09321    0.10254 =
         0.13367    0.03189   -0.01623   -0.01748
AFIX  43
H43B  2    1.148950    0.354995    1.064989    11.00000   -1.20000
AFIX   0
C44B  1    1.200909    0.336272    1.094329    11.00000    0.11486    0.09674 =
         0.13475    0.03577   -0.02261   -0.01846
AFIX  43
H44B  2    1.198102    0.306077    1.098647    11.00000   -1.20000
AFIX   0
C45B  1    1.233712    0.364153    1.105365    11.00000    0.08729    0.07805 =
         0.08865    0.01886    0.00524   -0.00694
C46B  1    1.174893    0.442578    1.056355    11.00000    0.05932    0.08686 =
         0.08439    0.01804    0.00520    0.00147
AFIX  23
H46C  2    1.180724    0.469363    1.069466    11.00000   -1.20000
H46D  2    1.145654    0.440194    1.051639    11.00000   -1.20000
AFIX   0
SAME 0.02 0.04 C51A > C64A
C51B  1    1.185991    0.525067    0.950855    11.00000    0.05503    0.07349 =
         0.06936   -0.00381    0.01157   -0.01064
C52B  1    1.160493    0.556264    0.961117    11.00000    0.07223    0.06877 =
         0.07607   -0.00028    0.01223   -0.00365
AFIX  43
H52B  2    1.153450    0.580659    0.947481    11.00000   -1.20000
AFIX   0
C53B  1    1.144500    0.552339    0.992074    11.00000    0.07721    0.07805 =
         0.07137   -0.00003    0.01570    0.01096
AFIX  43
H53B  2    1.126781    0.573898    0.998610    11.00000   -1.20000
AFIX   0
C54B  1    1.154777    0.517367    1.012360    11.00000    0.06180    0.07998 =
         0.06990    0.00307    0.01855    0.00472
AFIX  43
H54B  2    1.143906    0.514982    1.032721    11.00000   -1.20000
AFIX   0
C55B  1    1.182229    0.483896    1.002883    11.00000    0.05002    0.06940 =
         0.07368   -0.00030    0.00871   -0.00512
C56B  1    1.198729    0.488700    0.971645    11.00000    0.05034    0.07224 =
         0.07250   -0.00405    0.01073   -0.00819
C61B  1    1.227065    0.456527    0.962657    11.00000    0.05791    0.09689 =
         0.06984   -0.00612    0.00718    0.00662
AFIX  43
H61B  2    1.238679    0.459484    0.942666    11.00000   -1.20000
AFIX   0
C62B  1    1.237297    0.421346    0.983214    11.00000    0.07343    0.10357 =
         0.08183   -0.00970    0.00564    0.02315
AFIX  43
H62B  2    1.255780    0.400362    0.977057    11.00000   -1.20000
AFIX   0
C63B  1    1.220437    0.416423    1.013303    11.00000    0.07565    0.08568 =
         0.08312    0.00038   -0.00209    0.01395
AFIX  43
H63B  2    1.227655    0.391862    1.026713    11.00000   -1.20000
AFIX   0
C64B  1    1.193459    0.446751    1.023788    11.00000    0.05600    0.08360 =
         0.08300    0.00413    0.00467    0.00167
SAME 0.02 0.04 N11A > C16A
N11C  7    1.229575    0.465702    1.155351    11.00000    0.05786    0.07882 =
         0.06850    0.01590    0.01340    0.00221
C12C  1    1.246224    0.489494    1.181504    11.00000    0.06603    0.07204 =
         0.07578    0.01346    0.01796    0.00289
C13C  1    1.224248    0.502321    1.207607    11.00000    0.08316    0.08178 =
         0.07629    0.00733    0.02174    0.00324
AFIX  43
H13C  2    1.236343    0.519175    1.225343    11.00000   -1.20000
AFIX   0
C14C  1    1.184652    0.489678    1.206640    11.00000    0.07260    0.09220 =
         0.08160    0.01020    0.02538    0.00696
AFIX  43
H14C  2    1.169385    0.498115    1.223755    11.00000   -1.20000
AFIX   0
C15C  1    1.167084    0.464290    1.180226    11.00000    0.06680    0.08980 =
         0.08396    0.01939    0.02706    0.00440
AFIX  43
H15C  2    1.140266    0.454846    1.179463    11.00000   -1.20000
AFIX   0
C16C  1    1.190680    0.453505    1.155129    11.00000    0.05877    0.09229 =
         0.07878    0.01890    0.01606    0.00029
AFIX  43
H16C  2    1.178995    0.436895    1.137099    11.00000   -1.20000
AFIX   0
SAME 0.02 0.04 N21A > C25A
N21C  7    1.307129    0.488442    1.153077    11.00000    0.05395    0.08588 =
         0.08165    0.01809    0.01189    0.00078
N22C  7    1.346729    0.499122    1.160328    11.00000    0.05748    0.10744 =
         0.08979    0.02161    0.01033   -0.00418
C23C  1    1.354372    0.515634    1.191699    11.00000    0.07450    0.13942 =
         0.09276    0.01030    0.00460   -0.02212
AFIX  43
H23C  2    1.379542    0.524441    1.202013    11.00000   -1.20000
AFIX   0
C24C  1    1.318456    0.517000    1.205421    11.00000    0.08077    0.12897 =
         0.08333    0.00416    0.00946   -0.01737
AFIX  43
H24C  2    1.313996    0.527442    1.226527    11.00000   -1.20000
AFIX   0
C25C  1    1.289717    0.499328    1.180955    11.00000    0.07198    0.08499 =
         0.07305    0.01109    0.01552   -0.00488
C26C  1    1.375412    0.495040    1.135208    11.00000    0.05785    0.10096 =
         0.09569    0.01843    0.01343    0.00044
AFIX  23
H26E  2    1.370020    0.467596    1.122814    11.00000   -1.20000
H26F  2    1.402764    0.493346    1.146403    11.00000   -1.20000
AFIX   0
SAME 0.02 0.04 N11A > C16A
N31C  7    1.547670    0.666502    0.992160    11.00000    0.06040    0.06824 =
         0.08558   -0.00451    0.02237   -0.00719
C32C  1    1.533906    0.645679    0.963567    11.00000    0.05427    0.06755 =
         0.08344    0.00002    0.01868    0.00272
C33C  1    1.554114    0.645742    0.934871    11.00000    0.06682    0.08549 =
         0.08273    0.00897    0.02439    0.00878
AFIX  43
H33C  2    1.544565    0.629386    0.916020    11.00000   -1.20000
AFIX   0
C34C  1    1.589583    0.671590    0.935599    11.00000    0.07395    0.10511 =
         0.09916    0.00377    0.04031   -0.00557
AFIX  43
H34C  2    1.603857    0.673252    0.916887    11.00000   -1.20000
AFIX   0
C35C  1    1.602919    0.694449    0.964449    11.00000    0.07495    0.09803 =
         0.12718   -0.00505    0.03876   -0.01860
AFIX  43
H35C  2    1.625918    0.712327    0.965221    11.00000   -1.20000
AFIX   0
C36C  1    1.581842    0.690528    0.992075    11.00000    0.05958    0.09207 =
         0.10225   -0.01035    0.02758   -0.01246
AFIX  43
H36C  2    1.591737    0.705220    1.011619    11.00000   -1.20000
AFIX   0
SAME 0.02 0.04 N21A > C25A
N41C  7    1.474761    0.629746    0.991107    11.00000    0.04832    0.06511 =
         0.07353   -0.00436    0.01199    0.00034
N42C  7    1.438540    0.609276    0.983871    11.00000    0.04882    0.06843 =
         0.07016   -0.00431    0.00707   -0.00499
C43C  1    1.436267    0.590843    0.953221    11.00000    0.06082    0.07149 =
         0.07305   -0.00756    0.00152   -0.00063
AFIX  43
H43C  2    1.414147    0.575254    0.942896    11.00000   -1.20000
AFIX   0
C44C  1    1.471176    0.598638    0.939971    11.00000    0.06562    0.07172 =
         0.06993   -0.00393    0.00989    0.00896
AFIX  43
H44C  2    1.478269    0.589473    0.919242    11.00000   -1.20000
AFIX   0
C45C  1    1.494586    0.623710    0.964387    11.00000    0.05583    0.06225 =
         0.06709    0.00013    0.01115    0.00259
C46C  1    1.408769    0.607208    1.007975    11.00000    0.04671    0.07326 =
         0.07772   -0.00555    0.00792   -0.00098
AFIX  23
H46E  2    1.381860    0.606005    0.995904    11.00000   -1.20000
H46F  2    1.410505    0.634360    1.021115    11.00000   -1.20000
AFIX   0
SAME 0.02 0.04 C51A > C64A
C51C  1    1.372775    0.533541    1.111085    11.00000    0.04703    0.08562 =
         0.09116    0.01014    0.00898   -0.00605
C52C  1    1.349241    0.569690    1.116215    11.00000    0.05312    0.08677 =
         0.09409    0.00231    0.01947   -0.00358
AFIX  43
H52C  2    1.335787    0.570798    1.135399    11.00000   -1.20000
AFIX   0
C53C  1    1.344714    0.605098    1.093555    11.00000    0.05115    0.07999 =
         0.09940    0.00282    0.02289   -0.00089
AFIX  43
H53C  2    1.328721    0.629471    1.097816    11.00000   -1.20000
AFIX   0
C54C  1    1.363942    0.603630    1.065132    11.00000    0.04911    0.07223 =
         0.09106    0.00319    0.01640   -0.00484
AFIX  43
H54C  2    1.359560    0.626216    1.049335    11.00000   -1.20000
AFIX   0
C55C  1    1.390297    0.568387    1.059438    11.00000    0.04328    0.07204 =
         0.07960   -0.00704    0.01052   -0.00464
C56C  1    1.394446    0.532521    1.082248    11.00000    0.04539    0.07165 =
         0.09254    0.00046    0.00857   -0.00780
C61C  1    1.421587    0.496918    1.076357    11.00000    0.05126    0.06954 =
         0.09550    0.00632    0.00851   -0.00324
AFIX  43
H61C  2    1.424410    0.473048    1.091161    11.00000   -1.20000
AFIX   0
C62C  1    1.443000    0.497538    1.049765    11.00000    0.05594    0.06733 =
         0.09687    0.00151    0.00633   -0.00044
AFIX  43
H62C  2    1.460227    0.473938    1.046253    11.00000   -1.20000
AFIX   0
C63C  1    1.439674    0.533965    1.026797    11.00000    0.05199    0.07524 =
         0.08487   -0.00436    0.00867   -0.00329
AFIX  43
H63C  2    1.455193    0.534208    1.008789    11.00000   -1.20000
AFIX   0
C64C  1    1.413779    0.568544    1.031116    11.00000    0.04522    0.06690 =
         0.07790   -0.00563    0.00988   -0.00764
SAME 0.02 0.04 N11A > C16A
N11D  7    1.554826    0.693870    1.067871    11.00000    0.05487    0.08909 =
         0.08454   -0.01623    0.01176   -0.01131
C12D  1    1.553569    0.739264    1.065707    11.00000    0.05330    0.08963 =
         0.09280   -0.02123    0.02000   -0.01691
C13D  1    1.582067    0.764854    1.085305    11.00000    0.06934    0.10632 =
         0.12255   -0.04596    0.02527   -0.02366
AFIX  43
H13D  2    1.581031    0.795747    1.083990    11.00000   -1.20000
AFIX   0
C14D  1    1.611464    0.744635    1.106403    11.00000    0.06479    0.14243 =
         0.13396   -0.05529   -0.00099   -0.02323
AFIX  43
H14D  2    1.630855    0.761589    1.119129    11.00000   -1.20000
AFIX   0
C15D  1    1.612130    0.699035    1.108656    11.00000    0.07428    0.15136 =
         0.11059   -0.02946   -0.00444   -0.01400
AFIX  43
H15D  2    1.631559    0.684583    1.123181    11.00000   -1.20000
AFIX   0
C16D  1    1.583041    0.675006    1.088687    11.00000    0.05872    0.11243 =
         0.09876   -0.01435   -0.00425   -0.00807
AFIX  43
H16D  2    1.583547    0.644109    1.090108    11.00000   -1.20000
AFIX   0
SAME 0.02 0.04 N21A > C25A
N21D  7    1.494537    0.729290    1.026581    11.00000    0.05664    0.06596 =
         0.07731   -0.00459    0.02177   -0.00739
N22D  7    1.467796    0.756010    1.008192    11.00000    0.06886    0.06192 =
         0.07590   -0.00566    0.02273   -0.00769
C23D  1    1.477595    0.799355    1.012141    11.00000    0.08944    0.06500 =
         0.08717   -0.00469    0.04085   -0.00627
AFIX  43
H23D  2    1.463799    0.823273    1.001574    11.00000   -1.20000
AFIX   0
C24D  1    1.511659    0.801708    1.034610    11.00000    0.08052    0.07085 =
         0.09480   -0.01770    0.03522   -0.02234
AFIX  43
H24D  2    1.525299    0.827263    1.042536    11.00000   -1.20000
AFIX   0
C25D  1    1.521575    0.757622    1.043101    11.00000    0.06444    0.07272 =
         0.08781   -0.01859    0.02979   -0.01768
C26D  1    1.435498    0.737504    0.984589    11.00000    0.06158    0.06661 =
         0.07736    0.00370    0.02184    0.00601
AFIX  23
H26G  2    1.412943    0.758243    0.982032    11.00000   -1.20000
H26H  2    1.425856    0.710005    0.993643    11.00000   -1.20000
AFIX   0
SAME 0.02 0.04 N11A > C16A
N31D  7    1.310269    0.674303    0.749794    11.00000    0.05134    0.07738 =
         0.06613   -0.01288    0.01098   -0.00170
C32D  1    1.311062    0.630822    0.758028    11.00000    0.05951    0.07301 =
         0.07166   -0.01755    0.02351   -0.00211
C33D  1    1.282153    0.600864    0.744013    11.00000    0.06681    0.07600 =
         0.07942   -0.01985    0.02013   -0.00394
AFIX  43
H33D  2    1.283604    0.570927    0.749913    11.00000   -1.20000
AFIX   0
C34D  1    1.251245    0.616240    0.721194    11.00000    0.06789    0.09043 =
         0.07991   -0.02843    0.01369   -0.01599
AFIX  43
H34D  2    1.231175    0.596931    0.711950    11.00000   -1.20000
AFIX   0
C35D  1    1.250514    0.660155    0.712367    11.00000    0.05949    0.09597 =
         0.07388   -0.01903    0.00327    0.00170
AFIX  43
H35D  2    1.230174    0.671189    0.696849    11.00000   -1.20000
AFIX   0
C36D  1    1.280963    0.688172    0.727136    11.00000    0.05800    0.08346 =
         0.07450   -0.00834    0.00982   -0.00510
AFIX  43
H36D  2    1.280671    0.717948    0.720780    11.00000   -1.20000
AFIX   0
SAME 0.02 0.04 N21A > C25A
N41D  7    1.367235    0.650683    0.797891    11.00000    0.05250    0.07680 =
         0.06655   -0.01129    0.01762    0.00537
N42D  7    1.396859    0.629249    0.817701    11.00000    0.05692    0.08419 =
         0.07234   -0.00552    0.01003    0.01139
C43D  1    1.392045    0.585085    0.816090    11.00000    0.07746    0.08518 =
         0.08803   -0.00376    0.01948    0.01237
AFIX  43
H43D  2    1.408507    0.564073    0.827838    11.00000   -1.20000
AFIX   0
C44D  1    1.358289    0.576175    0.793888    11.00000    0.07600    0.07691 =
         0.09394   -0.00966    0.01572    0.00987
AFIX  43
H44D  2    1.347386    0.548524    0.787622    11.00000   -1.20000
AFIX   0
C45D  1    1.344199    0.618230    0.782947    11.00000    0.05519    0.07530 =
         0.07249   -0.01064    0.01849    0.00372
C46D  1    1.426632    0.653583    0.839336    11.00000    0.05093    0.09272 =
         0.07183   -0.00043    0.01168    0.00761
AFIX  23
H46G  2    1.433497    0.680741    0.828138    11.00000   -1.20000
H46H  2    1.451113    0.635803    0.843218    11.00000   -1.20000
AFIX   0
SAME 0.02 0.04 C51A > C64A
C51D  1    1.449688    0.728270    0.950342    11.00000    0.05760    0.06321 =
         0.07251    0.00551    0.01877    0.00362
C52D  1    1.486082    0.743606    0.942103    11.00000    0.05859    0.07236 =
         0.07455    0.00656    0.01691   -0.00140
AFIX  43
H52D  2    1.502832    0.760013    0.957569    11.00000   -1.20000
AFIX   0
C53D  1    1.498435    0.734677    0.910187    11.00000    0.05481    0.08710 =
         0.08211    0.00665    0.02096   -0.00549
AFIX  43
H53D  2    1.522792    0.746339    0.904472    11.00000   -1.20000
AFIX   0
C54D  1    1.475364    0.709440    0.887863    11.00000    0.05456    0.08347 =
         0.07275    0.00439    0.02235    0.00188
AFIX  43
H54D  2    1.484346    0.702956    0.867225    11.00000   -1.20000
AFIX   0
C55D  1    1.437248    0.692677    0.895813    11.00000    0.04957    0.07068 =
         0.06969    0.00688    0.01397    0.00572
C56D  1    1.423778    0.702647    0.927179    11.00000    0.04833    0.06797 =
         0.07548    0.00738    0.01660    0.00703
C61D  1    1.385531    0.686185    0.934665    11.00000    0.05026    0.08522 =
         0.07263    0.00517    0.01910    0.00568
AFIX  43
H61D  2    1.375820    0.693696    0.954835    11.00000   -1.20000
AFIX   0
C62D  1    1.362984    0.659462    0.912484    11.00000    0.04850    0.09918 =
         0.08122    0.00784    0.01883   -0.00311
AFIX  43
H62D  2    1.338349    0.648258    0.917959    11.00000   -1.20000
AFIX   0
C63D  1    1.376332    0.648712    0.881744    11.00000    0.04411    0.09180 =
         0.08005    0.00094    0.01073    0.00375
AFIX  43
H63D  2    1.360708    0.629928    0.867192    11.00000   -1.20000
AFIX   0
C64D  1    1.412133    0.665328    0.872518    11.00000    0.04849    0.07923 =
         0.07313    0.00474    0.01616    0.00656
SAME 0.02 0.04 N11A > C16A
N11E  7    1.400422    0.702821    0.742471    11.00000    0.05689    0.11021 =
         0.06855   -0.01553    0.01853   -0.01842
C12E  1    1.400682    0.732361    0.717228    11.00000    0.06672    0.12028 =
         0.06730   -0.01500    0.01889   -0.03040
C13E  1    1.427959    0.728491    0.692910    11.00000    0.08266    0.14779 =
         0.07825   -0.01134    0.03287   -0.03714
AFIX  43
H13E  2    1.428676    0.749983    0.676317    11.00000   -1.20000
AFIX   0
C14E  1    1.453441    0.692680    0.693982    11.00000    0.07526    0.19408 =
         0.09623   -0.02529    0.04043   -0.01285
AFIX  43
H14E  2    1.470683    0.688743    0.677366    11.00000   -1.20000
AFIX   0
C15E  1    1.453539    0.662098    0.719997    11.00000    0.06380    0.19657 =
         0.08570   -0.01874    0.02869    0.00770
AFIX  43
H15E  2    1.470876    0.637667    0.721488    11.00000   -1.20000
AFIX   0
C16E  1    1.426795    0.669645    0.743443    11.00000    0.05554    0.13889 =
         0.07695   -0.01970    0.01638    0.00361
AFIX  43
H16E  2    1.427310    0.649916    0.761326    11.00000   -1.20000
AFIX   0
SAME 0.02 0.04 N21A > C25A
N21E  7    1.346308    0.769091    0.741860    11.00000    0.06623    0.08615 =
         0.06641    0.00198    0.00975   -0.02021
N22E  7    1.320779    0.803443    0.734713    11.00000    0.08231    0.08152 =
         0.07352    0.00758    0.01229   -0.01994
C23E  1    1.329985    0.824432    0.705656    11.00000    0.11862    0.09429 =
         0.07759    0.01203    0.00838   -0.03307
AFIX  43
H23E  2    1.316845    0.849269    0.695875    11.00000   -1.20000
AFIX   0
C24E  1    1.361109    0.802741    0.694085    11.00000    0.12504    0.10714 =
         0.07709    0.00006    0.02849   -0.03802
AFIX  43
H24E  2    1.373436    0.809108    0.674865    11.00000   -1.20000
AFIX   0
C25E  1    1.371173    0.768033    0.717443    11.00000    0.08013    0.09538 =
         0.06033   -0.00636    0.01674   -0.03511
C26E  1    1.292978    0.818776    0.757582    11.00000    0.07289    0.07786 =
         0.08662    0.01422    0.00164   -0.01698
AFIX  23
H26I  2    1.282295    0.793294    0.768632    11.00000   -1.20000
H26J  2    1.270359    0.833789    0.745015    11.00000   -1.20000
AFIX   0
SAME 0.02 0.04 N11A > C16A
N31E  7    1.196960    1.048196    0.925930    11.00000    0.05867    0.08596 =
         0.07839    0.01275    0.01944    0.01001
C32E  1    1.203094    1.013590    0.947505    11.00000    0.05366    0.07574 =
         0.06967    0.00648    0.01649   -0.00374
C33E  1    1.184758    1.011770    0.977175    11.00000    0.06222    0.09692 =
         0.07856    0.01184    0.02071   -0.00664
AFIX  43
H33E  2    1.188781    0.987506    0.991516    11.00000   -1.20000
AFIX   0
C34E  1    1.160530    1.046843    0.984694    11.00000    0.06728    0.12042 =
         0.07932    0.00281    0.02786    0.01045
AFIX  43
H34E  2    1.147649    1.046274    1.004187    11.00000   -1.20000
AFIX   0
C35E  1    1.155427    1.082267    0.963668    11.00000    0.07587    0.11148 =
         0.09387   -0.00021    0.02425    0.02578
AFIX  43
H35E  2    1.139600    1.106404    0.968765    11.00000   -1.20000
AFIX   0
C36E  1    1.174275    1.081684    0.934503    11.00000    0.07509    0.09600 =
         0.09871    0.01442    0.03036    0.02178
AFIX  43
H36E  2    1.170820    1.106058    0.920216    11.00000   -1.20000
AFIX   0
SAME 0.02 0.04 N21A > C25A
N41E  7    1.252101    0.985616    0.912259    11.00000    0.05521    0.06741 =
         0.07511    0.01186    0.01727    0.00316
N42E  7    1.277949    0.950216    0.912638    11.00000    0.06220    0.07305 =
         0.08471    0.01138    0.01866    0.01208
C43E  1    1.273217    0.923095    0.938863    11.00000    0.06887    0.07311 =
         0.08879    0.01954    0.01230    0.00344
AFIX  43
H43E  2    1.287335    0.896814    0.944031    11.00000   -1.20000
AFIX   0
C44E  1    1.244128    0.941100    0.956340    11.00000    0.07566    0.08011 =
         0.07655    0.01769    0.01616   -0.00205
AFIX  43
H44E  2    1.234479    0.929751    0.975548    11.00000   -1.20000
AFIX   0
C45E  1    1.231828    0.980142    0.939394    11.00000    0.05394    0.07540 =
         0.07116    0.01092    0.01719   -0.00302
C46E  1    1.303813    0.941541    0.886528    11.00000    0.05499    0.07378 =
         0.08783    0.00556    0.01575    0.00434
AFIX  23
H46I  2    1.328901    0.928143    0.896387    11.00000   -1.20000
H46J  2    1.310556    0.969557    0.876450    11.00000   -1.20000
AFIX   0
SAME 0.02 0.04 C51A > C64A
C51E  1    1.312745    0.850217    0.783779    11.00000    0.06103    0.06488 =
         0.07436    0.01277    0.00954   -0.00800
C52E  1    1.352572    0.863073    0.783556    11.00000    0.06320    0.07536 =
         0.07940    0.00523    0.01893   -0.00939
AFIX  43
H52E  2    1.367838    0.852194    0.767170    11.00000   -1.20000
AFIX   0
C53E  1    1.370201    0.892489    0.807924    11.00000    0.06075    0.07582 =
         0.09014    0.00042    0.02212   -0.01297
AFIX  43
H53E  2    1.397123    0.901048    0.807493    11.00000   -1.20000
AFIX   0
C54E  1    1.348325    0.908902    0.832468    11.00000    0.05005    0.06865 =
         0.08382    0.00364    0.01056   -0.00486
AFIX  43
H54E  2    1.360410    0.928659    0.848321    11.00000   -1.20000
AFIX   0
C55E  1    1.307382    0.895804    0.833690    11.00000    0.04821    0.05827 =
         0.08298    0.01137    0.00944   -0.00123
C56E  1    1.289617    0.866249    0.808911    11.00000    0.05379    0.06244 =
         0.08528    0.01494    0.00983   -0.00482
C61E  1    1.248099    0.853124    0.810169    11.00000    0.05549    0.07323 =
         0.09933    0.00685    0.00751   -0.00839
AFIX  43
H61E  2    1.235822    0.833948    0.793982    11.00000   -1.20000
AFIX   0
C62E  1    1.226728    0.868431    0.834700    11.00000    0.04657    0.08488 =
         0.12036    0.00341    0.01834   -0.00482
AFIX  43
H62E  2    1.199729    0.860066    0.834941    11.00000   -1.20000
AFIX   0
C63E  1    1.244788    0.896906    0.859935    11.00000    0.05415    0.07661 =
         0.10802    0.00560    0.02222    0.00526
AFIX  43
H63E  2    1.229949    0.906281    0.877069    11.00000   -1.20000
AFIX   0
C64E  1    1.284116    0.910809    0.859303    11.00000    0.05144    0.06425 =
         0.08962    0.01161    0.01399    0.00315
SAME 0.02 0.04 N11A > C16A
N11F  7    1.118501    0.461669    0.895352    11.00000    0.05813    0.06406 =
         0.09070   -0.00003    0.01139   -0.01594
C12F  1    1.103388    0.459408    0.925438    11.00000    0.06263    0.07020 =
         0.08778    0.00504    0.01090   -0.02408
C13F  1    1.113694    0.425487    0.948457    11.00000    0.06974    0.09369 =
         0.10784    0.02181   -0.00002   -0.03251
AFIX  43
H13F  2    1.103208    0.424820    0.969050    11.00000   -1.20000
AFIX   0
C14F  1    1.140397    0.392430    0.939498    11.00000    0.07619    0.08337 =
         0.13291    0.03243    0.00083   -0.02055
AFIX  43
H14F  2    1.148078    0.369382    0.954273    11.00000   -1.20000
AFIX   0
C15F  1    1.155003    0.394173    0.909191    11.00000    0.07518    0.07236 =
         0.13182    0.01515    0.01108   -0.00289
AFIX  43
H15F  2    1.172243    0.371955    0.902924    11.00000   -1.20000
AFIX   0
C16F  1    1.144027    0.429578    0.887344    11.00000    0.06265    0.06800 =
         0.10481    0.00471    0.01405   -0.00481
AFIX  43
H16F  2    1.154670    0.430867    0.866833    11.00000   -1.20000
AFIX   0
SAME 0.02 0.04 N21A > C25A
N21F  7    1.067106    0.526337    0.908901    11.00000    0.06162    0.06136 =
         0.07912   -0.01150    0.02130   -0.01479
N22F  7    1.036767    0.550811    0.919929    11.00000    0.06977    0.07945 =
         0.09053   -0.01853    0.03056   -0.02174
C23F  1    1.026153    0.534796    0.949087    11.00000    0.09078    0.08747 =
         0.09297   -0.01717    0.04051   -0.02699
AFIX  43
H23F  2    1.006511    0.546699    0.961448    11.00000   -1.20000
AFIX   0
C24F  1    1.049295    0.497987    0.957342    11.00000    0.08902    0.09252 =
         0.08785   -0.00478    0.03148   -0.03191
AFIX  43
H24F  2    1.048516    0.479840    0.976023    11.00000   -1.20000
AFIX   0
C25F  1    1.074404    0.493508    0.931618    11.00000    0.07035    0.07464 =
         0.07749   -0.00967    0.01938   -0.02593
C26F  1    1.022408    0.592160    0.903278    11.00000    0.06234    0.07557 =
         0.08611   -0.01811    0.02470   -0.00978
AFIX  23
H26K  2    0.994637    0.597600    0.907810    11.00000   -1.20000
H26L  2    1.022490    0.588621    0.879280    11.00000   -1.20000
AFIX   0
SAME 0.02 0.04 N11A > C16A
N31F  7    0.968157    0.904010    0.950394    11.00000    0.05370    0.07041 =
         0.07868   -0.00611    0.00773    0.00059
C32F  1    0.982140    0.919921    0.922515    11.00000    0.05446    0.06682 =
         0.07062   -0.00584    0.00590   -0.00377
C33F  1    0.967694    0.959117    0.907043    11.00000    0.06138    0.07473 =
         0.08636   -0.00278    0.00746   -0.00144
AFIX  43
H33F  2    0.977270    0.968846    0.887335    11.00000   -1.20000
AFIX   0
C34F  1    0.938771    0.983133    0.921762    11.00000    0.07141    0.07465 =
         0.09017    0.00254    0.00514    0.00722
AFIX  43
H34F  2    0.929003    1.009733    0.912199    11.00000   -1.20000
AFIX   0
C35F  1    0.924556    0.967963    0.950201    11.00000    0.07597    0.08078 =
         0.09598   -0.00990    0.01321    0.01511
AFIX  43
H35F  2    0.904782    0.983776    0.960043    11.00000   -1.20000
AFIX   0
C36F  1    0.940177    0.927988    0.964552    11.00000    0.06386    0.07662 =
         0.08353   -0.00724    0.01186    0.00167
AFIX  43
H36F  2    0.930941    0.917895    0.984296    11.00000   -1.20000
AFIX   0
SAME 0.02 0.04 N21A > C25A
N41F  7    1.024811    0.854947    0.925140    11.00000    0.04934    0.06863 =
         0.06958   -0.00386    0.01032   -0.00206
N42F  7    1.053235    0.836969    0.906921    11.00000    0.05329    0.07087 =
         0.07122   -0.00487    0.01305   -0.00228
C43F  1    1.057895    0.862031    0.880025    11.00000    0.06396    0.08583 =
         0.07117    0.00259    0.01905   -0.00757
AFIX  43
H43F  2    1.075425    0.855917    0.863967    11.00000   -1.20000
AFIX   0
C44F  1    1.032594    0.898215    0.880006    11.00000    0.05775    0.07578 =
         0.07504    0.00362    0.01484   -0.00150
AFIX  43
H44F  2    1.029381    0.921289    0.864520    11.00000   -1.20000
AFIX   0
C45F  1    1.012807    0.892200    0.908745    11.00000    0.05132    0.06921 =
         0.07790   -0.00139    0.00751   -0.00507
C46F  1    1.072826    0.795151    0.915931    11.00000    0.05092    0.07055 =
         0.07249   -0.00624    0.00933   -0.00148
AFIX  23
H46K  2    1.076304    0.792441    0.940125    11.00000   -1.20000
H46L  2    1.099557    0.794884    0.908103    11.00000   -1.20000
AFIX   0
SAME 0.02 0.04 C51A > C64A
C51F  1    1.047924    0.631674    0.914512    11.00000    0.05630    0.06809 =
         0.07289   -0.01889    0.01788   -0.00681
C52F  1    1.080643    0.627830    0.938149    11.00000    0.06729    0.06593 =
         0.07760   -0.00866    0.01365   -0.00077
AFIX  43
H52F  2    1.086992    0.600026    0.947444    11.00000   -1.20000
AFIX   0
C53F  1    1.104855    0.664393    0.948781    11.00000    0.06282    0.07063 =
         0.07570   -0.00937    0.00563   -0.00281
AFIX  43
H53F  2    1.127202    0.660531    0.964548    11.00000   -1.20000
AFIX   0
C54F  1    1.095706    0.705528    0.936063    11.00000    0.05756    0.06932 =
         0.07238   -0.01077    0.01096   -0.00195
AFIX  43
H54F  2    1.112168    0.729631    0.942841    11.00000   -1.20000
AFIX   0
C55F  1    1.061377    0.711892    0.912635    11.00000    0.04934    0.07260 =
         0.06563   -0.01120    0.01497   -0.00415
C56F  1    1.037689    0.674171    0.900738    11.00000    0.05660    0.07380 =
         0.06443   -0.01498    0.01391   -0.00625
C61F  1    1.004127    0.681049    0.876460    11.00000    0.05594    0.08230 =
         0.07952   -0.02315    0.00973   -0.00508
AFIX  43
H61F  2    0.988996    0.656682    0.868094    11.00000   -1.20000
AFIX   0
C62F  1    0.993568    0.722347    0.865147    11.00000    0.06184    0.09066 =
         0.07216   -0.01265    0.00248   -0.00438
AFIX  43
H62F  2    0.971650    0.725818    0.848907    11.00000   -1.20000
AFIX   0
C63F  1    1.015572    0.760491    0.877784    11.00000    0.06068    0.07427 =
         0.07736   -0.00545    0.00885    0.00217
AFIX  43
H63F  2    1.007597    0.788745    0.870263    11.00000   -1.20000
AFIX   0
C64F  1    1.048665    0.755450    0.901151    11.00000    0.05477    0.06676 =
         0.07122   -0.00943    0.01581   -0.00721

PART 1
O33G  8    1.157093    0.795476    0.979605    31.00000    0.03251    0.03881 =
         0.12978    0.00986   -0.00290    0.00167
O31G  8    1.207450    0.835130    0.958546    31.00000    0.06574    0.06017 =
         0.13984    0.01255   -0.00074   -0.00427
O11G  8    1.281229    0.646561    0.955781    31.00000    0.07896    0.06278 =
         0.09925    0.00896    0.03760    0.01369
C21G  1    1.261620    0.685346    0.955352    31.00000    0.06377    0.06502 =
         0.08780    0.01035    0.02237    0.01176
N32G  7    1.192858    0.798886    0.965994    31.00000    0.06513    0.06289 =
         0.09456    0.00210    0.00463    0.00400
C25G  1    1.252463    0.762286    0.945358    31.00000    0.06272    0.05203 =
         0.08251    0.01453    0.01497    0.00299
AFIX  43
H25G  2    1.259846    0.789482    0.936735    31.00000   -1.20000
AFIX   0
C13G  1    1.228156    0.637641    0.981757    31.00000    0.06568    0.07400 =
         0.06492   -0.00235    0.01543    0.00703
AFIX  43
H13G  2    1.208595    0.625669    0.994168    31.00000   -1.20000
AFIX   0
N12G  7    1.257547    0.614797    0.972712    31.00000    0.07752    0.06931 =
         0.08578    0.00792    0.03322    0.00694
C24G  1    1.216063    0.758859    0.962044    31.00000    0.05113    0.06453 =
         0.07993    0.00080    0.00303    0.00224
C22G  1    1.227675    0.682297    0.971490    31.00000    0.05775    0.05943 =
         0.06662   -0.00296    0.01376   -0.00513
C26G  1    1.276101    0.725492    0.942235    31.00000    0.06171    0.06588 =
         0.09395    0.00889    0.03067    0.00080
AFIX  43
H26M  2    1.300120    0.726702    0.932164    31.00000   -1.20000
AFIX   0
C23G  1    1.203059    0.720600    0.974694    31.00000    0.04904    0.05970 =
         0.07010   -0.00095    0.00618   -0.00166
AFIX  43
H23G  2    1.179216    0.719242    0.985002    31.00000   -1.20000
AFIX   0

PART 0
B11   3    1.365576    0.838104    0.948356    10.75000    0.07894    0.05839 =
         0.04836   -0.02193   -0.01529    0.04393
F12   6    1.353311    0.858139    0.921146    10.75000    0.12600    0.10715 =
         0.07484    0.01112    0.02299    0.04822
F13   6    1.336354    0.846409    0.972687    10.75000    0.10985    0.09081 =
         0.08723    0.01285    0.03749    0.03366
F14   6    1.360610    0.790259    0.943919    10.75000    0.11099    0.06394 =
         0.10707   -0.01363   -0.01290    0.01810
F15   6    1.401876    0.844704    0.964654    10.75000    0.07713    0.09661 =
         0.15739    0.03191   -0.01017   -0.01223

SAME 0.02 0.04 B11 > F15
B21   3    1.507297    0.560705    0.847666    10.75000    0.05050    0.09699 =
         0.06453    0.00573    0.01342    0.01585
F22   6    1.495442    0.580431    0.816354    10.75000    0.07579    0.11347 =
         0.07121    0.01383    0.02225    0.00279
F23   6    1.534954    0.585029    0.864694    10.75000    0.12380    0.13762 =
         0.13572   -0.03600   -0.00398   -0.01131
F24   6    1.473656    0.554378    0.864099    10.75000    0.09634    0.10177 =
         0.08274    0.02879    0.03463    0.02887
F25   6    1.524222    0.518468    0.842762    10.75000    0.08957    0.13043 =
         0.11846   -0.01461    0.00526    0.04418

SAME 0.02 0.04 B11 > F15
PART 1
B31   3    1.325171    0.543902    0.931723    10.50000    0.05178    0.11506 =
         0.14457    0.07122   -0.02533   -0.02905
F32   6    1.296813    0.576695    0.927830    10.50000    0.06454    0.12739 =
         0.15098    0.04643   -0.00213   -0.01779
F33   6    1.346711    0.549325    0.961706    10.50000    0.16796    0.17563 =
         0.14193    0.05279   -0.03627   -0.08696
F34   6    1.306913    0.501744    0.930529    10.50000    0.08878    0.11405 =
         0.18978    0.02286   -0.00173   -0.03357
F35   6    1.352617    0.548470    0.907243    10.50000    0.06799    0.12904 =
         0.11761    0.04096   -0.02370   -0.02510
SAME 0.02 0.04 B11 > F15
PART 0
PART 2
B31A  3    1.331082    0.528246    0.930341    10.50000    0.05986    0.10096 =
         0.09849    0.04235   -0.00259   -0.01516
F32A  6    1.294452    0.544330    0.918826    10.50000    0.05032    0.21673 =
         0.12526    0.07581    0.01522    0.00567
F33A  6    1.347518    0.540620    0.961167    10.50000    0.05258    0.12337 =
         0.08685    0.02907    0.01708    0.01372
F34A  6    1.329319    0.481484    0.932923    10.50000    0.15471    0.10519 =
         0.21070    0.02370   -0.00353   -0.02691
F35A  6    1.357909    0.538012    0.907346    10.50000    0.08482    0.14926 =
         0.11530    0.01422    0.03770    0.01693

SAME 0.02 0.04 B11 > F15
PART 0
PART 1
B51   3    1.278124    0.446301    0.786327    40.50000    0.06257    0.14095 =
         0.04903   -0.00702    0.04101   -0.01025
F52   6    1.246445    0.425090    0.774902    40.50000    0.10382    0.07140 =
         0.06170   -0.01675    0.02195   -0.00183
F53   6    1.283119    0.437564    0.820837    40.50000    0.14714    0.28015 =
         0.08784    0.04599   -0.00255   -0.08225
F54   6    1.313125    0.426276    0.774794    40.50000    0.17003    0.19217 =
         0.29660    0.10313    0.16874    0.09980
F55   6    1.279707    0.486852    0.780693    40.50000    0.07552    0.14826 =
         0.07826   -0.02550    0.00521    0.01887
PART 0
PART 2
CL52  4    1.261772    0.424686    0.778184   -40.50000    0.04370    0.10116 =
         0.05195    0.00698    0.00598   -0.00799

SAME 0.02 0.04 B11 > F15
PART 0
PART 1
B61   3    1.155958    0.772182    0.860134    10.33333    0.04836    0.05305 =
         0.09335   -0.01560    0.04102   -0.00973
F62   6    1.127802    0.743652    0.865154    10.33333    0.12697    0.07078 =
         0.23694   -0.00902    0.11169   -0.01769
F63   6    1.133119    0.810707    0.850723    10.33333    0.05614    0.09846 =
         0.09442   -0.00571    0.01586    0.02576
F64   6    1.175847    0.760426    0.833974    10.33333    0.07717    0.21660 =
         0.16104   -0.08925    0.05516    0.03079
F65   6    1.182796    0.787901    0.884144    10.33333    0.20032    0.12786 =
         0.16694   -0.03837   -0.08178    0.05831
SAME 0.02 0.04 B11 > F15
PART 0
PART 2
B61A  3    1.148315    0.771640    0.842694    10.33333    0.07679    0.04908 =
         0.17426   -0.01465    0.05923   -0.02267
F62A  6    1.110398    0.756781    0.832562    10.33333    0.06987    0.07813 =
         0.37660    0.02268    0.03079   -0.01454
F63A  6    1.143070    0.811469    0.856713    10.33333    0.09591    0.08993 =
         0.14893   -0.02769    0.05361   -0.03387
F64A  6    1.169845    0.781201    0.814912    10.33333    0.08163    0.10348 =
         0.18243   -0.00641    0.05898   -0.00473
F65A  6    1.170045    0.739941    0.857036    10.33333    0.06873    0.12923 =
         0.17178    0.03657    0.04533   -0.02973

SAME 0.02 0.04 B11 > F15
PART 0
PART 1
B71   3    1.066787    0.404049    1.032085    21.00000    0.04971    0.06911 =
         0.08772    0.00226    0.02146   -0.02097
F72   6    1.064982    0.387899    1.063609    21.00000    0.05082    0.05877 =
         0.06534   -0.00927    0.00107   -0.00978
F73   6    1.030411    0.397830    1.012508    21.00000    0.05459    0.07099 =
         0.08996    0.01495   -0.00133    0.00393
F74   6    1.097689    0.379085    1.017448    21.00000    0.06166    0.10978 =
         0.07491    0.01310    0.03309    0.01926
F75   6    1.076194    0.448665    1.031362    21.00000    0.06253    0.06139 =
         0.10524    0.02685    0.01579   -0.00666
PART 0
PART 2
CL71  4    1.068937    0.406772    1.033839   -21.00000    0.04971    0.06911 =
         0.08772    0.00226    0.02146   -0.02097

SAME 0.02 0.04 B11 > F15
PART 0
B91A  3    1.057744    0.539953    0.716405    10.50000    0.02874    0.40650 =
         0.17463   -0.12116   -0.02592   -0.00686
F95A  6    1.067082    0.581433    0.726295    10.50000    0.17942    0.42637 =
         0.22370   -0.08775   -0.08281   -0.01492
F92A  6    1.087825    0.511010    0.717913    10.50000    0.08813    0.34917 =
         0.16127    0.02172    0.04329   -0.00689
F94A  6    1.024159    0.522603    0.728491    10.50000    0.11517    0.43890 =
         0.17248    0.02392    0.03515    0.03280
F93A  6    1.048940    0.547800    0.682883    10.50000    0.09681    0.26581 =
         0.18408   -0.07303    0.01498    0.01357

SAME 0.02 0.04 B11 > F15
PART 1
B81A  3    1.207403    0.783116    0.667209    10.25000    0.12081    0.11852 =
         0.18998   -0.05945   -0.06862    0.04602
F82A  6    1.241449    0.778430    0.686946    10.25000    0.08844    0.10347 =
         0.15281   -0.00547   -0.03485    0.01515
F83A  6    1.205712    0.758003    0.640049    10.25000    0.06566    0.20138 =
         0.27011   -0.15601   -0.05169    0.03297
F84A  6    1.169770    0.789403    0.681528    10.25000    0.11326    0.19424 =
         0.19065   -0.08895   -0.08148    0.07043
F85A  6    1.203122    0.825449    0.653205    10.25000    0.16109    0.13846 =
         0.31819   -0.00054   -0.12687    0.03671
SAME 0.02 0.04 B11 > F15
PART 0
PART 2
B81   3    1.208316    0.766277    0.681353    10.25000    0.12262    0.10664 =
         0.17536   -0.02190   -0.07223    0.06854
F82   6    1.191255    0.730960    0.665173    10.25000    0.07780    0.14127 =
         0.09483   -0.02854   -0.05014    0.06168
F83   6    1.248967    0.768024    0.678523    10.25000    0.12316    0.06996 =
         0.15066   -0.02444   -0.08149    0.05086
F84   6    1.209860    0.760801    0.717585    10.25000    0.12492    0.14183 =
         0.16566   -0.04839   -0.07187    0.03824
F85   6    1.189768    0.807097    0.671885    10.25000    0.12384    0.12312 =
         0.24909   -0.00502   -0.07471    0.07279

SAME 0.02 0.04 B11 > F14
PART 0
B91   3    1.510157    0.825461    0.756445    10.75000    0.09861    0.13451 =
         0.12275   -0.04967    0.01660    0.01722
F92   6    1.527874    0.816817    0.789083    10.75000    0.13369    0.17696 =
         0.15297    0.04734    0.05316    0.05473
F93   6    1.500000    0.781891    0.750000    10.37500    0.10285    0.06196 =
         0.19166    0.00000    0.04602    0.00000
F94   6    1.468982    0.848055    0.759547    10.75000    0.10377    0.06107 =
         0.06324    0.00143    0.01905    0.01706
HKLF 4


REM  shelxt in C 1 2/c 1
REM wR2 = 0.3254, GooF = S = 1.038, Restrained GooF = 1.042 for all data
REM R1 = 0.0886 for 31637 Fo > 4sig(Fo) and 0.1387 for all 63327 data
REM 2523 parameters refined using 6797 restraints

END

WGHT      0.2000      0.0000

REM Highest difference peak  1.330,  deepest hole -0.742,  1-sigma level  0.100
Q1    1   1.2713  0.4578  0.7820  11.00000  0.05    1.33
Q2    1   1.1994  0.7695  0.7495  11.00000  0.05    1.31
Q3    1   1.3792  0.8474  0.9421  11.00000  0.05    1.18
Q4    1   1.1058  0.3496  1.0098  11.00000  0.05    1.12
Q5    1   1.0548  0.4110  1.0243  11.00000  0.05    1.12
Q6    1   1.2921  0.6358  0.9854  11.00000  0.05    1.10
Q7    1   1.1597  0.7842  0.9854  11.00000  0.05    1.02
Q8    1   1.0532  0.5201  0.7331  11.00000  0.05    1.00
Q9    1   1.1753  0.7599  0.9997  11.00000  0.05    0.98
Q10   1   1.2394  0.7988  0.9294  11.00000  0.05    0.93
Q11   1   1.2039  0.7439  0.6522  11.00000  0.05    0.93
Q12   1   1.2268  0.7706  0.6551  11.00000  0.05    0.91
Q13   1   1.5178  0.6135  0.8605  11.00000  0.05    0.86
Q14   1   1.0564  0.5663  0.6613  11.00000  0.05    0.81
Q15   1   1.2867  0.4089  0.7574  11.00000  0.05    0.80
Q16   1   1.1620  0.7596  0.8635  11.00000  0.05    0.73
Q17   1   1.1988  0.7695  0.9212  11.00000  0.05    0.73
Q18   1   1.5119  0.6157  0.8304  11.00000  0.05    0.70
Q19   1   1.1563  0.7602  0.8992  11.00000  0.05    0.70
Q20   1   1.0872  0.3943  1.0894  11.00000  0.05    0.69
Q21   1   1.5170  0.5605  0.8661  11.00000  0.05    0.67
Q22   1   1.4681  0.8574  0.7641  11.00000  0.05    0.64
Q23   1   1.1806  0.7558  0.7305  11.00000  0.05    0.63
Q24   1   1.2503  0.6617  0.9746  11.00000  0.05    0.62
Q25   1   1.3205  0.3832  0.7863  11.00000  0.05    0.60
Q26   1   1.0827  0.5479  0.7089  11.00000  0.05    0.56
Q27   1   1.1895  0.8225  0.9964  11.00000  0.05    0.56
Q28   1   1.0321  0.4005  1.0024  11.00000  0.05    0.56
Q29   1   1.5588  0.5765  0.8429  11.00000  0.05    0.54
Q30   1   1.1583  0.7306  0.8444  11.00000  0.05    0.52
Q31   1   1.2207  0.6933  0.9494  11.00000  0.05    0.52
Q32   1   1.2279  0.7703  0.6892  11.00000  0.05    0.51
Q33   1   1.3313  0.7216  0.7617  11.00000  0.05    0.50
Q34   1   1.3697  0.8889  0.9388  11.00000  0.05    0.50
Q35   1   1.1195  0.7766  0.8492  11.00000  0.05    0.49
Q36   1   1.2813  0.6967  0.9789  11.00000  0.05    0.49
Q37   1   1.2923  0.7394  0.9722  11.00000  0.05    0.49
Q38   1   1.5056  0.7902  0.7666  11.00000  0.05    0.49
Q39   1   1.0997  0.3765  1.0260  11.00000  0.05    0.48
Q40   1   1.5422  0.5532  0.8455  11.00000  0.05    0.47
Q41   1   1.4949  0.6696  1.0155  11.00000  0.05    0.47
Q42   1   1.2198  0.6700  0.9676  11.00000  0.05    0.45
Q43   1   1.1239  0.7540  0.8563  11.00000  0.05    0.45
Q44   1   1.0750  0.4596  1.0555  11.00000  0.05    0.44
Q45   1   1.1720  0.7813  0.7759  11.00000  0.05    0.44
Q46   1   1.3345  0.8373  0.9241  11.00000  0.05    0.43
Q47   1   1.3120  0.5628  0.9518  11.00000  0.05    0.41
Q48   1   0.9710  0.4680  0.8292  11.00000  0.05    0.41
Q49   1   1.0801  0.7708  0.8143  11.00000  0.05    0.40
Q50   1   1.4689  0.5227  0.8466  11.00000  0.05    0.40
;
_shelx_res_checksum              71872
_shelx_fab_checksum              74289
_shelx_fab_file                  
;
  -48    0    6      3.02      0.00
  -47    1    1     -3.20      0.00
  -47    1    2     -2.91      0.00
  -47    1    3      0.62      0.00
  -47    1    4      1.80      0.00
  -47    1    5     -2.03      0.00
  -47    1    6     -1.34      0.00
  -47    1    7     -3.97      0.00
  -47    1    8     -1.93      0.00
  -47    1    9      1.91      0.00
  -47    1   10     -0.66      0.00
  -47    1   11      1.45      0.00
  -47    1   12      1.14      0.00
  -47    1   13     -2.60      0.00
  -47    1   14     -1.85      0.00
  -47    1   15      1.78      0.00
  -47    1   16      0.67      0.00
  -47    1   17     -0.75      0.00
  -47    3    1     -0.07      0.00
  -47    3    2     -0.48      0.00
  -47    3    3     -0.78      0.00
  -47    3    4      0.27      0.00
  -47    3    5      1.83      0.00
  -47    3    6     -0.00      0.00
  -47    3    7      2.12      0.00
  -47    3    8      3.44      0.00
  -47    3    9      0.40      0.00
  -47    3   10      2.37      0.00
  -47    3   11      1.10      0.00
  -47    3   12     -0.09      0.00
  -47    3   13     -0.22      0.00
  -47    3   14      1.33      0.00
  -47    3   15      2.54      0.00
  -47    3   16      0.02      0.00
  -47    3   17      1.19      0.00
  -47    5    1      1.03      0.00
  -47    5    2      1.23      0.00
  -47    5    3     -2.09      0.00
  -47    5    4      0.22      0.00
  -47    5    5      1.18      0.00
  -47    5    6      0.88      0.00
  -47    5    7     -0.65      0.00
  -47    5    8     -4.68      0.00
  -47    5    9      0.58      0.00
  -47    5   10      0.28      0.00
  -47    5   11     -3.62      0.00
  -47    5   12     -0.23      0.00
  -47    5   13      0.34      0.00
  -47    5   14     -0.65      0.00
  -47    5   15     -2.43      0.00
  -47    7    1      0.74      0.00
  -47    7    2     -3.03      0.00
  -47    7    3     -3.75      0.00
  -47    7    4      0.34      0.00
  -47    7    5      1.56      0.00
  -47    7    6     -2.17      0.00
  -47    7    7     -3.14      0.00
  -47    7    8      2.23      0.00
  -47    7    9      2.62      0.00
  -47    7   10     -1.75      0.00
  -47    7   11      1.89      0.00
  -47    7   12      1.91      0.00
  -47    7   13     -0.87      0.00
  -46    0    2     -4.16      0.00
  -46    0    4     -1.94      0.00
  -46    0    6     -4.38      0.00
  -46    0   10      2.86      0.00
  -46    0   12     -1.62      0.00
  -46    0   14     -3.08      0.00
  -46    0   16      4.94      0.00
  -46    0   18     -3.45      0.00
  -46    0   20      0.80      0.00
  -46    0   22     -0.26      0.00
  -46    2    1      0.10      0.00
  -46    2    2      0.39      0.00
  -46    2    3     -1.71      0.00
  -46    2    4      2.20      0.00
  -46    2    5      2.02      0.00
  -46    2    6      1.91      0.00
  -46    2    7      1.78      0.00
  -46    2    8      1.31      0.00
  -46    2    9      1.77      0.00
  -46    2   10     -1.97      0.00
  -46    2   11      0.07      0.00
  -46    2   12      1.15      0.00
  -46    2   13      0.57      0.00
  -46    2   14      1.42      0.00
  -46    2   15      1.81      0.00
  -46    2   16     -0.60      0.00
  -46    2   17     -0.28      0.00
  -46    2   18      0.24      0.00
  -46    2   19     -0.41      0.00
  -46    2   20     -0.42      0.00
  -46    2   21      3.09      0.00
  -46    2   22     -0.05      0.00
  -46    4    1     -0.24      0.00
  -46    4    2     -0.27      0.00
  -46    4    3      3.70      0.00
  -46    4    4      2.33      0.00
  -46    4    5      0.24      0.00
  -46    4    6     -0.12      0.00
  -46    4    7     -2.93      0.00
  -46    4    8     -1.05      0.00
  -46    4    9     -2.77      0.00
  -46    4   10      0.09      0.00
  -46    4   11      1.28      0.00
  -46    4   12     -2.15      0.00
  -46    4   13     -1.77      0.00
  -46    4   14      0.47      0.00
  -46    4   15     -1.95      0.00
  -46    4   16     -1.25      0.00
  -46    4   17      0.13      0.00
  -46    4   18      1.99      0.00
  -46    4   19     -0.55      0.00
  -46    4   20      3.10      0.00
  -46    4   21     -1.19      0.00
  -46    6    1      2.05      0.00
  -46    6    2      0.50      0.00
  -46    6    3     -4.04      0.00
  -46    6    4     -1.89      0.00
  -46    6    5      2.91      0.00
  -46    6    6     -1.42      0.00
  -46    6    7     -3.33      0.00
  -46    6    8     -0.73      0.00
  -46    6    9      2.36      0.00
  -46    6   10     -0.20      0.00
  -46    6   11     -2.10      0.00
  -46    6   12      1.74      0.00
  -46    6   13      3.30      0.00
  -46    6   14     -1.33      0.00
  -46    6   15      1.21      0.00
  -46    6   16      1.22      0.00
  -46    6   17      2.80      0.00
  -46    6   18      2.22      0.00
  -46    6   19     -1.13      0.00
  -46    6   20     -2.75      0.00
  -46    8    1      3.24      0.00
  -46    8    2     -0.80      0.00
  -46    8    3     -2.90      0.00
  -46    8    4      4.75      0.00
  -46    8    5      1.44      0.00
  -46    8    6     -2.17      0.00
  -46    8    7     -0.04      0.00
  -46    8    8      2.36      0.00
  -46    8    9     -0.23      0.00
  -46    8   10     -1.27      0.00
  -46    8   11      0.52      0.00
  -46    8   12      1.32      0.00
  -46    8   13     -0.74      0.00
  -46    8   14     -1.25      0.00
  -46    8   15      3.18      0.00
  -46    8   16     -0.89      0.00
  -46    8   17     -1.39      0.00
  -46    8   18     -2.88      0.00
  -46   10    1      0.68      0.00
  -46   10    2     -2.75      0.00
  -46   10    3     -0.41      0.00
  -46   10    4      3.14      0.00
  -46   10    5     -3.00      0.00
  -46   10    6     -0.84      0.00
  -46   10    7      1.82      0.00
  -46   10    8     -0.43      0.00
  -46   10    9     -3.39      0.00
  -46   10   10      2.05      0.00
  -46   10   11      1.74      0.00
  -46   10   12     -0.17      0.00
  -46   10   13     -3.33      0.00
  -46   10   14      0.65      0.00
  -46   10   15     -0.59      0.00
  -46   12    2     -1.01      0.00
  -46   12    3     -0.14      0.00
  -46   12    4      1.01      0.00
  -46   12    5      0.97      0.00
  -46   12    6      1.32      0.00
  -46   12    7      0.22      0.00
  -46   12    8     -3.89      0.00
  -46   12    9      0.64      0.00
  -46   12   10      0.69      0.00
  -45    1    1     -2.01      0.00
  -45    1    2     -1.90      0.00
  -45    1    3      2.86      0.00
  -45    1    4      1.42      0.00
  -45    1    5      4.07      0.00
  -45    1    6      1.56      0.00
  -45    1    7     -1.18      0.00
  -45    1    8     -0.76      0.00
  -45    1    9      1.51      0.00
  -45    1   10     -0.70      0.00
  -45    1   11      2.10      0.00
  -45    1   12      2.98      0.00
  -45    1   13      1.28      0.00
  -45    1   14      0.54      0.00
  -45    1   15     -0.68      0.00
  -45    1   16      0.17      0.00
  -45    1   17     -2.83      0.00
  -45    1   18     -0.04      0.00
  -45    1   19      1.39      0.00
  -45    1   20      1.43      0.00
  -45    1   21     -1.60      0.00
  -45    1   22     -0.61      0.00
  -45    1   23      3.24      0.00
  -45    1   24     -0.73      0.00
  -45    1   25     -0.42      0.00
  -45    3    1     -1.24      0.00
  -45    3    2      0.38      0.00
  -45    3    3     -0.98      0.00
  -45    3    4      3.35      0.00
  -45    3    5      1.64      0.00
  -45    3    6     -3.90      0.00
  -45    3    7     -1.11      0.00
  -45    3    8      1.01      0.00
  -45    3    9     -0.39      0.00
  -45    3   10      0.74      0.00
  -45    3   11      1.60      0.00
  -45    3   12     -2.12      0.00
  -45    3   13     -2.77      0.00
  -45    3   14     -2.74      0.00
  -45    3   15      0.58      0.00
  -45    3   16     -0.99      0.00
  -45    3   17      1.58      0.00
  -45    3   18     -0.68      0.00
  -45    3   19     -0.87      0.00
  -45    3   20      1.47      0.00
  -45    3   21      0.55      0.00
  -45    3   22     -0.36      0.00
  -45    3   23     -3.37      0.00
  -45    3   24      0.50      0.00
  -45    3   25     -1.07      0.00
  -45    5    1      1.11      0.00
  -45    5    2      0.03      0.00
  -45    5    3     -2.96      0.00
  -45    5    4     -3.31      0.00
  -45    5    5     -0.83      0.00
  -45    5    6      0.19      0.00
  -45    5    7     -1.41      0.00
  -45    5    8      0.42      0.00
  -45    5    9      0.31      0.00
  -45    5   10      0.27      0.00
  -45    5   11     -2.14      0.00
  -45    5   12     -0.50      0.00
  -45    5   13      1.74      0.00
  -45    5   14      3.07      0.00
  -45    5   15     -2.06      0.00
  -45    5   16     -1.18      0.00
  -45    5   17      0.49      0.00
  -45    5   18     -0.09      0.00
  -45    5   19     -0.32      0.00
  -45    5   20     -2.72      0.00
  -45    5   21      0.28      0.00
  -45    5   22     -0.37      0.00
  -45    5   23      2.67      0.00
  -45    5   24      0.09      0.00
  -45    7    1     -0.25      0.00
  -45    7    2     -0.02      0.00
  -45    7    3     -0.40      0.00
  -45    7    4     -0.58      0.00
  -45    7    5      5.71      0.00
  -45    7    6     -1.32      0.00
  -45    7    7      0.13      0.00
  -45    7    8      5.06      0.00
  -45    7    9      1.84      0.00
  -45    7   10     -0.60      0.00
  -45    7   11      2.41      0.00
  -45    7   12      0.41      0.00
  -45    7   13     -3.20      0.00
  -45    7   14     -1.87      0.00
  -45    7   15     -0.40      0.00
  -45    7   16      2.56      0.00
  -45    7   17     -1.04      0.00
  -45    7   18      0.31      0.00
  -45    7   19     -1.52      0.00
  -45    7   20      2.89      0.00
  -45    7   21      3.24      0.00
  -45    7   22     -1.11      0.00
  -45    7   23      0.36      0.00
  -45    9    1      0.46      0.00
  -45    9    2     -1.81      0.00
  -45    9    3     -3.88      0.00
  -45    9    4      2.49      0.00
  -45    9    5      4.12      0.00
  -45    9    6     -4.13      0.00
  -45    9    7      0.44      0.00
  -45    9    8      1.54      0.00
  -45    9    9     -2.04      0.00
  -45    9   10     -1.23      0.00
  -45    9   11      0.46      0.00
  -45    9   12     -2.36      0.00
  -45    9   13      1.13      0.00
  -45    9   14     -0.95      0.00
  -45    9   15      3.31      0.00
  -45    9   16     -1.93      0.00
  -45    9   17      0.81      0.00
  -45    9   18      0.59      0.00
  -45    9   19      1.76      0.00
  -45    9   20     -0.00      0.00
  -45    9   21     -2.12      0.00
  -45   11    1     -1.52      0.00
  -45   11    2      1.33      0.00
  -45   11    3      2.01      0.00
  -45   11    4      1.00      0.00
  -45   11    5     -2.17      0.00
  -45   11    6      0.78      0.00
  -45   11    7      2.77      0.00
  -45   11    8     -0.55      0.00
  -45   11    9     -3.59      0.00
  -45   11   10      4.18      0.00
  -45   11   11      0.75      0.00
  -45   11   12      0.78      0.00
  -45   11   13     -1.99      0.00
  -45   11   14      1.78      0.00
  -45   11   15      1.35      0.00
  -45   11   16      2.82      0.00
  -45   11   17     -1.47      0.00
  -45   11   18     -4.26      0.00
  -45   11   19      2.53      0.00
  -45   13    1     -1.00      0.00
  -45   13    2     -1.09      0.00
  -45   13    3     -1.27      0.00
  -45   13    4      1.22      0.00
  -45   13    5      1.56      0.00
  -45   13    6     -2.88      0.00
  -45   13    7     -0.19      0.00
  -45   13    8     -0.64      0.00
  -45   13    9      1.99      0.00
  -45   13   10      2.43      0.00
  -45   13   11     -2.76      0.00
  -45   13   12      1.35      0.00
  -45   13   13      1.47      0.00
  -45   13   14     -1.32      0.00
  -45   13   15     -0.85      0.00
  -45   13   16      0.28      0.00
  -45   15    3     -0.18      0.00
  -45   15    4     -1.45      0.00
  -45   15    5      0.64      0.00
  -45   15    6     -1.90      0.00
  -45   15    7      1.74      0.00
  -45   15    8     -0.98      0.00
  -44    0    2     -2.60      0.00
  -44    0    4      1.15      0.00
  -44    0    6      3.04      0.00
  -44    0    8      1.53      0.00
  -44    0   10      5.76      0.00
  -44    0   12      0.55      0.00
  -44    0   14     -3.24      0.00
  -44    0   16     -0.17      0.00
  -44    0   18     -2.28      0.00
  -44    0   20      3.40      0.00
  -44    0   22      1.91      0.00
  -44    0   24      7.11      0.00
  -44    0   26     -2.95      0.00
  -44    0   28      1.33      0.00
  -44    2    1      0.46      0.00
  -44    2    2     -1.03      0.00
  -44    2    3      1.05      0.00
  -44    2    4      0.03      0.00
  -44    2    5      1.76      0.00
  -44    2    6     -0.49      0.00
  -44    2    7     -0.55      0.00
  -44    2    8     -0.84      0.00
  -44    2    9      0.28      0.00
  -44    2   10     -3.89      0.00
  -44    2   11     -1.10      0.00
  -44    2   12     -0.42      0.00
  -44    2   13     -5.12      0.00
  -44    2   14     -1.32      0.00
  -44    2   15      1.87      0.00
  -44    2   16      3.14      0.00
  -44    2   17      1.53      0.00
  -44    2   18     -0.33      0.00
  -44    2   19      0.74      0.00
  -44    2   20     -3.76      0.00
  -44    2   21      2.66      0.00
  -44    2   22     -0.58      0.00
  -44    2   23     -0.37      0.00
  -44    2   24     -2.99      0.00
  -44    2   25     -2.16      0.00
  -44    2   26      1.35      0.00
  -44    2   27      2.41      0.00
  -44    2   28     -1.18      0.00
  -44    4    1      1.24      0.00
  -44    4    2      2.26      0.00
  -44    4    3     -0.09      0.00
  -44    4    4     -0.10      0.00
  -44    4    5     -1.55      0.00
  -44    4    6     -3.06      0.00
  -44    4    7     -3.81      0.00
  -44    4    8     -0.68      0.00
  -44    4    9      0.13      0.00
  -44    4   10     -0.74      0.00
  -44    4   11      1.07      0.00
  -44    4   12     -0.07      0.00
  -44    4   13      1.03      0.00
  -44    4   14      3.36      0.00
  -44    4   15      1.51      0.00
  -44    4   16     -1.41      0.00
  -44    4   17     -0.82      0.00
  -44    4   18      0.82      0.00
  -44    4   19     -1.98      0.00
  -44    4   20     -0.10      0.00
  -44    4   21     -1.54      0.00
  -44    4   22     -0.32      0.00
  -44    4   23      1.33      0.00
  -44    4   24      1.07      0.00
  -44    4   25      1.33      0.00
  -44    4   26     -0.91      0.00
  -44    4   27      1.43      0.00
  -44    4   28      0.80      0.00
  -44    6    1      4.22      0.00
  -44    6    2     -0.21      0.00
  -44    6    3     -2.42      0.00
  -44    6    4      2.31      0.00
  -44    6    5      0.66      0.00
  -44    6    6     -0.46      0.00
  -44    6    7      0.29      0.00
  -44    6    8      4.28      0.00
  -44    6    9      2.52      0.00
  -44    6   10     -1.43      0.00
  -44    6   11      0.99      0.00
  -44    6   12      2.25      0.00
  -44    6   13     -0.28      0.00
  -44    6   14     -0.52      0.00
  -44    6   15      0.19      0.00
  -44    6   16      1.69      0.00
  -44    6   17      2.73      0.00
  -44    6   18     -0.42      0.00
  -44    6   19     -0.53      0.00
  -44    6   20     -1.02      0.00
  -44    6   21      1.87      0.00
  -44    6   22      1.14      0.00
  -44    6   23     -1.54      0.00
  -44    6   24      1.77      0.00
  -44    6   25     -1.68      0.00
  -44    6   26      1.82      0.00
  -44    6   27     -0.50      0.00
  -44    8    1      4.21      0.00
  -44    8    2     -0.75      0.00
  -44    8    3     -3.56      0.00
  -44    8    4     -1.95      0.00
  -44    8    5      1.28      0.00
  -44    8    6      0.94      0.00
  -44    8    7     -2.42      0.00
  -44    8    8     -2.65      0.00
  -44    8    9     -3.69      0.00
  -44    8   10     -2.23      0.00
  -44    8   11      1.64      0.00
  -44    8   12     -1.21      0.00
  -44    8   13     -0.33      0.00
  -44    8   14      5.08      0.00
  -44    8   15     -0.27      0.00
  -44    8   16     -1.14      0.00
  -44    8   17     -6.25      0.00
  -44    8   18     -1.01      0.00
  -44    8   19      0.21      0.00
  -44    8   20      0.42      0.00
  -44    8   21     -0.45      0.00
  -44    8   22     -4.32      0.00
  -44    8   23      3.29      0.00
  -44    8   24      0.93      0.00
  -44    8   25     -0.52      0.00
  -44    8   26     -3.27      0.00
  -44   10    1     -1.11      0.00
  -44   10    2     -2.36      0.00
  -44   10    3      0.40      0.00
  -44   10    4      4.07      0.00
  -44   10    5      1.01      0.00
  -44   10    6     -4.20      0.00
  -44   10    7     -0.02      0.00
  -44   10    8      2.70      0.00
  -44   10    9     -0.77      0.00
  -44   10   10     -0.85      0.00
  -44   10   11      2.94      0.00
  -44   10   12     -0.44      0.00
  -44   10   13      1.72      0.00
  -44   10   14     -3.92      0.00
  -44   10   15     -0.15      0.00
  -44   10   16      1.32      0.00
  -44   10   17     -0.62      0.00
  -44   10   18     -1.10      0.00
  -44   10   19     -3.31      0.00
  -44   10   20      3.98      0.00
  -44   10   21      0.45      0.00
  -44   10   22      0.57      0.00
  -44   10   23     -0.09      0.00
  -44   10   24     -2.20      0.00
  -44   12    1     -2.94      0.00
  -44   12    2      0.65      0.00
  -44   12    3     -0.01      0.00
  -44   12    4     -2.15      0.00
  -44   12    5      0.74      0.00
  -44   12    6      0.86      0.00
  -44   12    7     -2.49      0.00
  -44   12    8     -3.48      0.00
  -44   12    9     -1.01      0.00
  -44   12   10      1.13      0.00
  -44   12   11      0.66      0.00
  -44   12   12     -3.84      0.00
  -44   12   13     -0.51      0.00
  -44   12   14     -0.16      0.00
  -44   12   15      1.20      0.00
  -44   12   16     -1.13      0.00
  -44   12   17     -2.17      0.00
  -44   12   18     -0.32      0.00
  -44   12   19      4.68      0.00
  -44   12   20      0.62      0.00
  -44   12   21     -2.29      0.00
  -44   12   22      1.48      0.00
  -44   14    1     -4.39      0.00
  -44   14    2      2.93      0.00
  -44   14    3     -1.98      0.00
  -44   14    4      1.11      0.00
  -44   14    5     -0.70      0.00
  -44   14    6     -1.18      0.00
  -44   14    7     -0.49      0.00
  -44   14    8      3.86      0.00
  -44   14    9     -1.70      0.00
  -44   14   10     -0.73      0.00
  -44   14   11     -1.53      0.00
  -44   14   12      4.25      0.00
  -44   14   13      3.61      0.00
  -44   14   14     -2.96      0.00
  -44   14   15      1.73      0.00
  -44   14   16      3.46      0.00
  -44   14   17      2.22      0.00
  -44   14   18      0.96      0.00
  -44   14   19      2.01      0.00
  -44   16    1      4.15      0.00
  -44   16    2      1.64      0.00
  -44   16    3     -1.26      0.00
  -44   16    4      0.63      0.00
  -44   16    5      1.27      0.00
  -44   16    6     -1.20      0.00
  -44   16    7      2.08      0.00
  -44   16    8      2.10      0.00
  -44   16    9     -1.00      0.00
  -44   16   10     -0.70      0.00
  -44   16   11     -1.03      0.00
  -44   16   12      0.83      0.00
  -44   16   13     -3.79      0.00
  -44   16   14      0.38      0.00
  -43    1    1     -1.84      0.00
  -43    1    2      1.93      0.00
  -43    1    3      1.31      0.00
  -43    1    4      1.59      0.00
  -43    1    5      0.58      0.00
  -43    1    6      0.84      0.00
  -43    1    7     -4.34      0.00
  -43    1    8     -1.78      0.00
  -43    1    9     -3.72      0.00
  -43    1   10      0.04      0.00
  -43    1   11     -1.77      0.00
  -43    1   12      1.60      0.00
  -43    1   13      0.62      0.00
  -43    1   14     -2.53      0.00
  -43    1   15     -0.97      0.00
  -43    1   16      3.36      0.00
  -43    1   17      0.45      0.00
  -43    1   18     -0.07      0.00
  -43    1   19     -4.30      0.00
  -43    1   20      1.95      0.00
  -43    1   21     -5.58      0.00
  -43    1   22     -1.10      0.00
  -43    1   23     -0.01      0.00
  -43    1   24     -4.96      0.00
  -43    1   25     -1.03      0.00
  -43    1   26     -0.43      0.00
  -43    1   27      3.58      0.00
  -43    1   28      1.71      0.00
  -43    1   29     -1.02      0.00
  -43    1   30     -1.42      0.00
  -43    1   31     -1.71      0.00
  -43    3    1     -2.04      0.00
  -43    3    2      2.42      0.00
  -43    3    3     -0.17      0.00
  -43    3    4     -1.95      0.00
  -43    3    5      0.62      0.00
  -43    3    6     -3.86      0.00
  -43    3    7     -0.67      0.00
  -43    3    8     -0.54      0.00
  -43    3    9      2.45      0.00
  -43    3   10      3.76      0.00
  -43    3   11      2.60      0.00
  -43    3   12     -0.54      0.00
  -43    3   13     -0.77      0.00
  -43    3   14     -0.25      0.00
  -43    3   15      1.20      0.00
  -43    3   16     -1.45      0.00
  -43    3   17     -2.31      0.00
  -43    3   18     -1.72      0.00
  -43    3   19      1.58      0.00
  -43    3   20     -0.78      0.00
  -43    3   21      0.25      0.00
  -43    3   22      2.90      0.00
  -43    3   23     -2.31      0.00
  -43    3   24      2.00      0.00
  -43    3   25     -0.82      0.00
  -43    3   26      0.25      0.00
  -43    3   27      1.63      0.00
  -43    3   28     -0.59      0.00
  -43    3   29      0.00      0.00
  -43    3   30      1.33      0.00
  -43    5    1      3.20      0.00
  -43    5    2     -1.47      0.00
  -43    5    3     -5.05      0.00
  -43    5    4      0.91      0.00
  -43    5    5      2.95      0.00
  -43    5    6      1.92      0.00
  -43    5    7      2.83      0.00
  -43    5    8      5.79      0.00
  -43    5    9      0.96      0.00
  -43    5   10     -3.43      0.00
  -43    5   11     -2.24      0.00
  -43    5   12      1.21      0.00
  -43    5   13     -0.17      0.00
  -43    5   14     -0.29      0.00
  -43    5   15      1.78      0.00
  -43    5   16     -1.83      0.00
  -43    5   17     -0.69      0.00
  -43    5   18      2.45      0.00
  -43    5   19      1.11      0.00
  -43    5   20      0.14      0.00
  -43    5   21      3.09      0.00
  -43    5   22     -0.89      0.00
  -43    5   23     -0.47      0.00
  -43    5   24      0.32      0.00
  -43    5   25      0.93      0.00
  -43    5   26     -1.65      0.00
  -43    5   27      2.52      0.00
  -43    5   28      0.40      0.00
  -43    5   29      0.61      0.00
  -43    5   30     -1.22      0.00
  -43    7    1      0.42      0.00
  -43    7    2     -1.52      0.00
  -43    7    3      1.75      0.00
  -43    7    4      0.42      0.00
  -43    7    5      1.85      0.00
  -43    7    6      0.33      0.00
  -43    7    7     -0.29      0.00
  -43    7    8      0.08      0.00
  -43    7    9     -4.64      0.00
  -43    7   10     -3.15      0.00
  -43    7   11      1.91      0.00
  -43    7   12      1.78      0.00
  -43    7   13     -3.87      0.00
  -43    7   14      0.85      0.00
  -43    7   15     -0.07      0.00
  -43    7   16     -3.72      0.00
  -43    7   17     -1.46      0.00
  -43    7   18     -0.97      0.00
  -43    7   19      0.12      0.00
  -43    7   20      3.79      0.00
  -43    7   21     -0.23      0.00
  -43    7   22     -2.29      0.00
  -43    7   23     -1.46      0.00
  -43    7   24      3.97      0.00
  -43    7   25     -1.70      0.00
  -43    7   26      0.39      0.00
  -43    7   27     -0.75      0.00
  -43    7   28     -0.65      0.00
  -43    7   29     -0.42      0.00
  -43    9    1      3.33      0.00
  -43    9    2     -1.83      0.00
  -43    9    3      0.06      0.00
  -43    9    4      2.19      0.00
  -43    9    5      5.18      0.00
  -43    9    6      0.43      0.00
  -43    9    7     -2.36      0.00
  -43    9    8     -1.10      0.00
  -43    9    9      4.10      0.00
  -43    9   10      1.09      0.00
  -43    9   11      0.98      0.00
  -43    9   12     -1.99      0.00
  -43    9   13     -0.11      0.00
  -43    9   14      0.18      0.00
  -43    9   15     -2.31      0.00
  -43    9   16      1.27      0.00
  -43    9   17      4.62      0.00
  -43    9   18      1.93      0.00
  -43    9   19      2.25      0.00
  -43    9   20     -0.62      0.00
  -43    9   21     -0.16      0.00
  -43    9   22      0.25      0.00
  -43    9   23     -0.16      0.00
  -43    9   24     -1.73      0.00
  -43    9   25     -2.38      0.00
  -43    9   26      0.36      0.00
  -43    9   27      2.45      0.00
  -43    9   28     -2.32      0.00
  -43   11    1     -0.82      0.00
  -43   11    2     -1.75      0.00
  -43   11    3      1.85      0.00
  -43   11    4      1.37      0.00
  -43   11    5     -3.06      0.00
  -43   11    6      1.38      0.00
  -43   11    7     -1.36      0.00
  -43   11    8     -0.42      0.00
  -43   11    9     -1.87      0.00
  -43   11   10      0.86      0.00
  -43   11   11      2.27      0.00
  -43   11   12      2.08      0.00
  -43   11   13     -1.86      0.00
  -43   11   14     -2.52      0.00
  -43   11   15      2.38      0.00
  -43   11   16      1.08      0.00
  -43   11   17     -2.23      0.00
  -43   11   18     -2.49      0.00
  -43   11   19      4.10      0.00
  -43   11   20      3.49      0.00
  -43   11   21     -1.28      0.00
  -43   11   22     -3.03      0.00
  -43   11   23     -1.09      0.00
  -43   11   24      0.71      0.00
  -43   11   25      1.03      0.00
  -43   11   26      4.50      0.00
  -43   13    1     -0.52      0.00
  -43   13    2     -1.87      0.00
  -43   13    3      4.89      0.00
  -43   13    4     -1.91      0.00
  -43   13    5      0.26      0.00
  -43   13    6      1.01      0.00
  -43   13    7     -2.68      0.00
  -43   13    8      3.76      0.00
  -43   13    9      4.48      0.00
  -43   13   10     -0.96      0.00
  -43   13   11      0.56      0.00
  -43   13   12      1.04      0.00
  -43   13   13      0.88      0.00
  -43   13   14      1.50      0.00
  -43   13   15     -3.81      0.00
  -43   13   16      0.03      0.00
  -43   13   17      1.68      0.00
  -43   13   18      2.13      0.00
  -43   13   19      1.35      0.00
  -43   13   20     -4.06      0.00
  -43   13   21      0.22      0.00
  -43   13   22     -1.27      0.00
  -43   13   23     -0.63      0.00
  -43   13   24     -2.30      0.00
  -43   15    1     -3.14      0.00
  -43   15    2      2.57      0.00
  -43   15    3      4.13      0.00
  -43   15    4     -4.31      0.00
  -43   15    5      2.82      0.00
  -43   15    6     -1.93      0.00
  -43   15    7     -3.00      0.00
  -43   15    8      5.73      0.00
  -43   15    9     -0.91      0.00
  -43   15   10     -1.86      0.00
  -43   15   11     -0.41      0.00
  -43   15   12     -1.34      0.00
  -43   15   13     -1.10      0.00
  -43   15   14     -5.86      0.00
  -43   15   15     -1.88      0.00
  -43   15   16     -0.08      0.00
  -43   15   17     -3.04      0.00
  -43   15   18      1.92      0.00
  -43   15   19     -3.19      0.00
  -43   15   20     -0.77      0.00
  -43   15   21     -2.92      0.00
  -43   17    1     -3.45      0.00
  -43   17    2     -0.49      0.00
  -43   17    3     -2.88      0.00
  -43   17    4      1.82      0.00
  -43   17    5      4.16      0.00
  -43   17    6     -4.63      0.00
  -43   17    7      0.87      0.00
  -43   17    8      1.03      0.00
  -43   17    9     -2.62      0.00
  -43   17   10      0.18      0.00
  -43   17   11      0.09      0.00
  -43   17   12      3.48      0.00
  -43   17   13      1.34      0.00
  -43   17   14      0.96      0.00
  -43   17   15     -0.33      0.00
  -43   17   16     -0.43      0.00
  -43   17   17      0.95      0.00
  -43   19    1      0.34      0.00
  -43   19    2      0.63      0.00
  -43   19    3     -2.81      0.00
  -43   19    4     -0.20      0.00
  -43   19    5      0.59      0.00
  -43   19    6     -0.83      0.00
  -43   19    7     -0.79      0.00
  -43   19    8     -1.74      0.00
  -43   19    9      1.18      0.00
  -43   19   10     -0.79      0.00
  -42    0    2      0.92      0.00
  -42    0    4      0.09      0.00
  -42    0    6      0.78      0.00
  -42    0    8     -4.67      0.00
  -42    0   10     -2.12      0.00
  -42    0   12     -4.16      0.00
  -42    0   14     -1.86      0.00
  -42    0   16      0.94      0.00
  -42    0   18     -3.13      0.00
  -42    0   20     -5.24      0.00
  -42    0   22      4.05      0.00
  -42    0   24      3.44      0.00
  -42    0   26      2.73      0.00
  -42    0   28      2.01      0.00
  -42    0   30     -0.86      0.00
  -42    0   32     -1.30      0.00
  -42    2    1      3.58      0.00
  -42    2    2     -0.33      0.00
  -42    2    3     -1.92      0.00
  -42    2    4     -1.72      0.00
  -42    2    5     -2.80      0.00
  -42    2    6      4.02      0.00
  -42    2    7     -0.45      0.00
  -42    2    8      0.94      0.00
  -42    2    9      0.07      0.00
  -42    2   10      0.86      0.00
  -42    2   11     -0.48      0.00
  -42    2   12     -0.24      0.00
  -42    2   13     -0.20      0.00
  -42    2   14      0.33      0.00
  -42    2   15      3.51      0.00
  -42    2   16      3.52      0.00
  -42    2   17     -1.71      0.00
  -42    2   18     -2.58      0.00
  -42    2   19      1.93      0.00
  -42    2   20      3.51      0.00
  -42    2   21      0.75      0.00
  -42    2   22      0.17      0.00
  -42    2   23      4.50      0.00
  -42    2   24     -4.49      0.00
  -42    2   25      1.17      0.00
  -42    2   26      0.76      0.00
  -42    2   27     -2.55      0.00
  -42    2   28      1.47      0.00
  -42    2   29     -1.01      0.00
  -42    2   30     -2.50      0.00
  -42    2   31      0.85      0.00
  -42    2   32      1.97      0.00
  -42    2   33     -1.14      0.00
  -42    4    1      0.86      0.00
  -42    4    2      0.76      0.00
  -42    4    3     -2.27      0.00
  -42    4    4     -1.49      0.00
  -42    4    5      4.15      0.00
  -42    4    6     -1.09      0.00
  -42    4    7     -1.05      0.00
  -42    4    8      1.18      0.00
  -42    4    9     -0.58      0.00
  -42    4   10     -3.35      0.00
  -42    4   11     -0.34      0.00
  -42    4   12      2.35      0.00
  -42    4   13      2.35      0.00
  -42    4   14      1.36      0.00
  -42    4   15      0.51      0.00
  -42    4   16      0.61      0.00
  -42    4   17     -0.65      0.00
  -42    4   18     -1.21      0.00
  -42    4   19      0.67      0.00
  -42    4   20      1.88      0.00
  -42    4   21     -2.19      0.00
  -42    4   22      2.56      0.00
  -42    4   23     -1.88      0.00
  -42    4   24      0.17      0.00
  -42    4   25      3.05      0.00
  -42    4   26      1.08      0.00
  -42    4   27     -0.24      0.00
  -42    4   28     -0.40      0.00
  -42    4   29     -2.12      0.00
  -42    4   30     -0.01      0.00
  -42    4   31     -1.69      0.00
  -42    4   32     -0.84      0.00
  -42    6    1      3.83      0.00
  -42    6    2      1.53      0.00
  -42    6    3     -1.40      0.00
  -42    6    4      5.82      0.00
  -42    6    5     -1.66      0.00
  -42    6    6     -5.20      0.00
  -42    6    7     -1.06      0.00
  -42    6    8     -0.51      0.00
  -42    6    9      0.01      0.00
  -42    6   10      1.42      0.00
  -42    6   11      2.92      0.00
  -42    6   12      0.26      0.00
  -42    6   13     -1.46      0.00
  -42    6   14     -2.15      0.00
  -42    6   15      1.30      0.00
  -42    6   16     -4.14      0.00
  -42    6   17     -0.48      0.00
  -42    6   18      0.35      0.00
  -42    6   19      1.09      0.00
  -42    6   20     -3.48      0.00
  -42    6   21      1.11      0.00
  -42    6   22     -2.02      0.00
  -42    6   23     -2.30      0.00
  -42    6   24      2.59      0.00
  -42    6   25      0.13      0.00
  -42    6   26     -5.99      0.00
  -42    6   27      1.14      0.00
  -42    6   28     -1.55      0.00
  -42    6   29     -1.25      0.00
  -42    6   30     -0.83      0.00
  -42    6   31      0.44      0.00
  -42    6   32      1.01      0.00
  -42    8    1      1.05      0.00
  -42    8    2     -0.97      0.00
  -42    8    3     -2.28      0.00
  -42    8    4      0.03      0.00
  -42    8    5     -1.19      0.00
  -42    8    6     -0.16      0.00
  -42    8    7     -2.14      0.00
  -42    8    8      0.41      0.00
  -42    8    9     -1.50      0.00
  -42    8   10      2.28      0.00
  -42    8   11      0.10      0.00
  -42    8   12      2.65      0.00
  -42    8   13     -2.95      0.00
  -42    8   14      3.30      0.00
  -42    8   15     -1.11      0.00
  -42    8   16      0.62      0.00
  -42    8   17      0.73      0.00
  -42    8   18      1.07      0.00
  -42    8   19      0.93      0.00
  -42    8   20     -0.11      0.00
  -42    8   21     -0.54      0.00
  -42    8   22     -2.52      0.00
  -42    8   23      1.33      0.00
  -42    8   24      1.29      0.00
  -42    8   25     -4.98      0.00
  -42    8   26      1.24      0.00
  -42    8   27      0.58      0.00
  -42    8   28      1.06      0.00
  -42    8   29     -0.89      0.00
  -42    8   30      3.42      0.00
  -42    8   31      0.91      0.00
  -42   10    1      2.72      0.00
  -42   10    2     -1.13      0.00
  -42   10    3     -0.97      0.00
  -42   10    4     -3.62      0.00
  -42   10    5      0.44      0.00
  -42   10    6     -2.95      0.00
  -42   10    7     -0.43      0.00
  -42   10    8     -1.42      0.00
  -42   10    9      3.19      0.00
  -42   10   10     -0.40      0.00
  -42   10   11      1.47      0.00
  -42   10   12      0.93      0.00
  -42   10   13      0.23      0.00
  -42   10   14     -2.35      0.00
  -42   10   15     -3.40      0.00
  -42   10   16      3.70      0.00
  -42   10   17     -2.96      0.00
  -42   10   18     -1.05      0.00
  -42   10   19     -1.51      0.00
  -42   10   20      0.76      0.00
  -42   10   21      2.38      0.00
  -42   10   22     -1.25      0.00
  -42   10   23     -0.53      0.00
  -42   10   24     -1.83      0.00
  -42   10   25      4.19      0.00
  -42   10   26      3.52      0.00
  -42   10   27      0.25      0.00
  -42   10   28      0.10      0.00
  -42   10   29      1.38      0.00
  -42   12    1     -4.39      0.00
  -42   12    2     -1.67      0.00
  -42   12    3      0.63      0.00
  -42   12    4     -0.90      0.00
  -42   12    5     -0.06      0.00
  -42   12    6     -1.16      0.00
  -42   12    7      0.38      0.00
  -42   12    8     -0.94      0.00
  -42   12    9      3.37      0.00
  -42   12   10     -1.19      0.00
  -42   12   11     -1.80      0.00
  -42   12   12     -1.31      0.00
  -42   12   13      0.24      0.00
  -42   12   14     -2.08      0.00
  -42   12   15      4.43      0.00
  -42   12   16      0.19      0.00
  -42   12   17     -0.24      0.00
  -42   12   18      4.76      0.00
  -42   12   19     -1.73      0.00
  -42   12   20     -0.91      0.00
  -42   12   21     -6.10      0.00
  -42   12   22      1.72      0.00
  -42   12   23      1.26      0.00
  -42   12   24      0.29      0.00
  -42   12   25      0.47      0.00
  -42   12   26      0.08      0.00
  -42   12   27     -3.57      0.00
  -42   12   28     -3.13      0.00
  -42   14    1     -1.87      0.00
  -42   14    2      2.24      0.00
  -42   14    3     -2.15      0.00
  -42   14    4      2.69      0.00
  -42   14    5     -3.76      0.00
  -42   14    6      2.07      0.00
  -42   14    7      0.87      0.00
  -42   14    8     -0.51      0.00
  -42   14    9      2.80      0.00
  -42   14   10     -4.32      0.00
  -42   14   11     -1.07      0.00
  -42   14   12      1.42      0.00
  -42   14   13     -0.38      0.00
  -42   14   14      0.59      0.00
  -42   14   15     -0.05      0.00
  -42   14   16     -1.26      0.00
  -42   14   17      5.68      0.00
  -42   14   18     -2.89      0.00
  -42   14   19      0.64      0.00
  -42   14   20     -3.68      0.00
  -42   14   21     -1.09      0.00
  -42   14   22      2.38      0.00
  -42   14   23      1.66      0.00
  -42   14   24      4.24      0.00
  -42   14   25      0.35      0.00
  -42   14   26     -1.87      0.00
  -42   16    1      1.55      0.00
  -42   16    2     -2.80      0.00
  -42   16    3     -0.31      0.00
  -42   16    4     -0.56      0.00
  -42   16    5      2.43      0.00
  -42   16    6      4.74      0.00
  -42   16    7     -5.69      0.00
  -42   16    8      4.99      0.00
  -42   16    9     -1.24      0.00
  -42   16   10     -6.41      0.00
  -42   16   11      1.07      0.00
  -42   16   12      3.57      0.00
  -42   16   13      4.97      0.00
  -42   16   14      2.46      0.00
  -42   16   15      0.35      0.00
  -42   16   16      1.75      0.00
  -42   16   17      0.80      0.00
  -42   16   18      0.10      0.00
  -42   16   19      0.12      0.00
  -42   16   20     -1.42      0.00
  -42   16   21      1.99      0.00
  -42   16   22      1.05      0.00
  -42   16   23      0.80      0.00
  -42   18    1     -1.17      0.00
  -42   18    2      1.57      0.00
  -42   18    3      4.27      0.00
  -42   18    4     -1.37      0.00
  -42   18    5      0.01      0.00
  -42   18    6     -3.21      0.00
  -42   18    7     -1.56      0.00
  -42   18    8      3.25      0.00
  -42   18    9     -3.68      0.00
  -42   18   10      1.48      0.00
  -42   18   11     -0.04      0.00
  -42   18   12      1.02      0.00
  -42   18   13     -2.66      0.00
  -42   18   14     -1.13      0.00
  -42   18   15     -0.66      0.00
  -42   18   16      0.97      0.00
  -42   18   17      0.63      0.00
  -42   18   18     -0.25      0.00
  -42   18   19     -0.24      0.00
  -42   20    1      3.75      0.00
  -42   20    2      3.73      0.00
  -42   20    3     -0.64      0.00
  -42   20    4     -1.32      0.00
  -42   20    5      4.06      0.00
  -42   20    6     -4.73      0.00
  -42   20    7     -1.72      0.00
  -42   20    8     -0.58      0.00
  -42   20    9      3.21      0.00
  -42   20   10      1.07      0.00
  -42   20   11     -0.28      0.00
  -42   20   12     -0.35      0.00
  -42   20   13     -0.22      0.00
  -42   20   14     -0.17      0.00
  -41    1    1     -2.10      0.00
  -41    1    2      5.52      0.00
  -41    1    3     -0.16      0.00
  -41    1    4     -4.99      0.00
  -41    1    5      1.11      0.00
  -41    1    6      0.93      0.00
  -41    1    7      0.33      0.00
  -41    1    8     -1.61      0.00
  -41    1    9     -0.45      0.00
  -41    1   10      2.34      0.00
  -41    1   11      2.33      0.00
  -41    1   12      1.11      0.00
  -41    1   13      1.50      0.00
  -41    1   14      1.76      0.00
  -41    1   15     -2.00      0.00
  -41    1   16      2.08      0.00
  -41    1   17     -1.00      0.00
  -41    1   18     -2.24      0.00
  -41    1   19     -0.13      0.00
  -41    1   20      1.47      0.00
  -41    1   21     -1.52      0.00
  -41    1   22     -2.60      0.00
  -41    1   23     -4.42      0.00
  -41    1   24     -2.01      0.00
  -41    1   25     -0.91      0.00
  -41    1   26      2.13      0.00
  -41    1   27      0.89      0.00
  -41    1   28     -0.84      0.00
  -41    1   29     -1.05      0.00
  -41    1   30     -0.88      0.00
  -41    1   31     -2.09      0.00
  -41    1   32      1.50      0.00
  -41    1   33      1.16      0.00
  -41    1   34     -1.85      0.00
  -41    1   35     -1.49      0.00
  -41    3    1      0.72      0.00
  -41    3    2      0.98      0.00
  -41    3    3     -1.00      0.00
  -41    3    4      1.90      0.00
  -41    3    5      0.54      0.00
  -41    3    6     -0.41      0.00
  -41    3    7     -1.72      0.00
  -41    3    8     -1.34      0.00
  -41    3    9      2.49      0.00
  -41    3   10      2.75      0.00
  -41    3   11      0.73      0.00
  -41    3   12      0.37      0.00
  -41    3   13      0.69      0.00
  -41    3   14     -4.38      0.00
  -41    3   15     -3.61      0.00
  -41    3   16      0.09      0.00
  -41    3   17     -2.71      0.00
  -41    3   18      0.69      0.00
  -41    3   19      2.84      0.00
  -41    3   20     -3.00      0.00
  -41    3   21      0.24      0.00
  -41    3   22      1.59      0.00
  -41    3   23      2.71      0.00
  -41    3   24     -1.24      0.00
  -41    3   25      2.77      0.00
  -41    3   26      1.79      0.00
  -41    3   27      0.60      0.00
  -41    3   28      1.47      0.00
  -41    3   29     -0.45      0.00
  -41    3   30     -1.85      0.00
  -41    3   31      0.79      0.00
  -41    3   32      0.15      0.00
  -41    3   33      0.13      0.00
  -41    3   34      1.58      0.00
  -41    3   35      2.19      0.00
  -41    5    1      4.88      0.00
  -41    5    2     -0.12      0.00
  -41    5    3      2.97      0.00
  -41    5    4      1.95      0.00
  -41    5    5      1.57      0.00
  -41    5    6     -0.60      0.00
  -41    5    7     -1.47      0.00
  -41    5    8      3.96      0.00
  -41    5    9      0.81      0.00
  -41    5   10     -1.33      0.00
  -41    5   11      0.87      0.00
  -41    5   12     -2.68      0.00
  -41    5   13     -5.42      0.00
  -41    5   14     -0.99      0.00
  -41    5   15      1.15      0.00
  -41    5   16      1.76      0.00
  -41    5   17     -3.36      0.00
  -41    5   18      2.60      0.00
  -41    5   19      1.05      0.00
  -41    5   20      3.18      0.00
  -41    5   21     -2.79      0.00
  -41    5   22     -2.23      0.00
  -41    5   23     -1.29      0.00
  -41    5   24     -0.73      0.00
  -41    5   25      0.77      0.00
  -41    5   26     -1.69      0.00
  -41    5   27     -3.90      0.00
  -41    5   28      1.72      0.00
  -41    5   29      0.82      0.00
  -41    5   30      1.02      0.00
  -41    5   31     -1.43      0.00
  -41    5   32     -0.41      0.00
  -41    5   33      2.62      0.00
  -41    5   34     -0.13      0.00
  -41    7    1      1.59      0.00
  -41    7    2     -3.57      0.00
  -41    7    3     -1.57      0.00
  -41    7    4     -0.06      0.00
  -41    7    5      2.27      0.00
  -41    7    6     -1.02      0.00
  -41    7    7     -1.87      0.00
  -41    7    8      1.36      0.00
  -41    7    9     -0.46      0.00
  -41    7   10     -3.95      0.00
  -41    7   11     -0.72      0.00
  -41    7   12     -1.65      0.00
  -41    7   13      4.22      0.00
  -41    7   14     -0.31      0.00
  -41    7   15      1.98      0.00
  -41    7   16     -2.10      0.00
  -41    7   17      3.53      0.00
  -41    7   18      1.87      0.00
  -41    7   19     -0.72      0.00
  -41    7   20      3.27      0.00
  -41    7   21      0.47      0.00
  -41    7   22     -1.65      0.00
  -41    7   23      0.09      0.00
  -41    7   24      2.63      0.00
  -41    7   25      2.65      0.00
  -41    7   26     -2.39      0.00
  -41    7   27      3.54      0.00
  -41    7   28     -1.09      0.00
  -41    7   29     -1.07      0.00
  -41    7   30      2.08      0.00
  -41    7   31      0.27      0.00
  -41    7   32      2.45      0.00
  -41    7   33     -2.50      0.00
  -41    9    1     -2.08      0.00
  -41    9    2      0.92      0.00
  -41    9    3      3.14      0.00
  -41    9    4      2.20      0.00
  -41    9    5     -1.28      0.00
  -41    9    6     -0.52      0.00
  -41    9    7      1.94      0.00
  -41    9    8      2.22      0.00
  -41    9    9     -0.35      0.00
  -41    9   10      2.62      0.00
  -41    9   11     -0.94      0.00
  -41    9   12      0.35      0.00
  -41    9   13     -3.34      0.00
  -41    9   14     -2.50      0.00
  -41    9   15      0.81      0.00
  -41    9   16      1.19      0.00
  -41    9   17      4.47      0.00
  -41    9   18     -0.62      0.00
  -41    9   19     -0.58      0.00
  -41    9   20     -2.27      0.00
  -41    9   21     -3.61      0.00
  -41    9   22      3.69      0.00
  -41    9   23     -1.06      0.00
  -41    9   24      0.33      0.00
  -41    9   25      0.02      0.00
  -41    9   26      3.73      0.00
  -41    9   27      2.27      0.00
  -41    9   28     -5.38      0.00
  -41    9   29     -0.30      0.00
  -41    9   30      3.88      0.00
  -41    9   31     -2.35      0.00
  -41    9   32     -1.54      0.00
  -41   11    1      2.88      0.00
  -41   11    2      1.88      0.00
  -41   11    3     -1.87      0.00
  -41   11    4      2.97      0.00
  -41   11    5      0.13      0.00
  -41   11    6      2.77      0.00
  -41   11    7     -1.62      0.00
  -41   11    8     -2.57      0.00
  -41   11    9      1.28      0.00
  -41   11   10     -0.54      0.00
  -41   11   11     -3.34      0.00
  -41   11   12      1.75      0.00
  -41   11   13     -0.86      0.00
  -41   11   14      0.17      0.00
  -41   11   15      2.03      0.00
  -41   11   16      2.64      0.00
  -41   11   17      1.23      0.00
  -41   11   18     -0.50      0.00
  -41   11   19      2.64      0.00
  -41   11   20     -6.48      0.00
  -41   11   21      1.05      0.00
  -41   11   22     -0.63      0.00
  -41   11   23     -1.50      0.00
  -41   11   24      3.83      0.00
  -41   11   25      0.19      0.00
  -41   11   26     -2.71      0.00
  -41   11   27     -1.88      0.00
  -41   11   28     -4.79      0.00
  -41   11   29     -0.91      0.00
  -41   11   30     -2.30      0.00
  -41   11   31      1.24      0.00
  -41   13    1      3.99      0.00
  -41   13    2     -0.91      0.00
  -41   13    3      6.42      0.00
  -41   13    4     -2.24      0.00
  -41   13    5      0.04      0.00
  -41   13    6      0.88      0.00
  -41   13    7     -0.02      0.00
  -41   13    8      2.79      0.00
  -41   13    9      2.13      0.00
  -41   13   10     -1.23      0.00
  -41   13   11     -0.08      0.00
  -41   13   12      1.47      0.00
  -41   13   13     -0.89      0.00
  -41   13   14     -1.15      0.00
  -41   13   15     -1.18      0.00
  -41   13   16     -0.57      0.00
  -41   13   17     -3.09      0.00
  -41   13   18      3.82      0.00
  -41   13   19     -3.27      0.00
  -41   13   20     -2.90      0.00
  -41   13   21      1.89      0.00
  -41   13   22     -0.67      0.00
  -41   13   23      3.86      0.00
  -41   13   24     -0.22      0.00
  -41   13   25     -0.66      0.00
  -41   13   26      0.32      0.00
  -41   13   27     -1.78      0.00
  -41   13   28      1.02      0.00
  -41   13   29      1.12      0.00
  -41   15    1     -1.17      0.00
  -41   15    2      1.84      0.00
  -41   15    3      0.10      0.00
  -41   15    4      0.53      0.00
  -41   15    5     -1.59      0.00
  -41   15    6     -0.57      0.00
  -41   15    7      0.67      0.00
  -41   15    8     -4.06      0.00
  -41   15    9      2.04      0.00
  -41   15   10     -1.81      0.00
  -41   15   11     -3.69      0.00
  -41   15   12      1.46      0.00
  -41   15   13      1.14      0.00
  -41   15   14     -0.46      0.00
  -41   15   15     -2.31      0.00
  -41   15   16     -1.46      0.00
  -41   15   17      0.63      0.00
  -41   15   18     -1.86      0.00
  -41   15   19     -1.99      0.00
  -41   15   20      1.37      0.00
  -41   15   21     -0.60      0.00
  -41   15   22      2.61      0.00
  -41   15   23      1.28      0.00
  -41   15   24     -2.71      0.00
  -41   15   25     -2.57      0.00
  -41   15   26     -1.09      0.00
  -41   15   27      0.72      0.00
  -41   17    1      1.92      0.00
  -41   17    2     -4.15      0.00
  -41   17    3      1.21      0.00
  -41   17    4      3.66      0.00
  -41   17    5     -1.24      0.00
  -41   17    6     -3.88      0.00
  -41   17    7     -6.43      0.00
  -41   17    8      3.11      0.00
  -41   17    9      4.82      0.00
  -41   17   10     -1.78      0.00
  -41   17   11      3.56      0.00
  -41   17   12     -0.13      0.00
  -41   17   13     -3.81      0.00
  -41   17   14     -5.29      0.00
  -41   17   15     -1.61      0.00
  -41   17   16      1.15      0.00
  -41   17   17      1.27      0.00
  -41   17   18      1.32      0.00
  -41   17   19      1.68      0.00
  -41   17   20     -1.08      0.00
  -41   17   21      1.59      0.00
  -41   17   22      0.09      0.00
  -41   17   23      3.05      0.00
  -41   17   24      0.04      0.00
  -41   17   25     -0.07      0.00
  -41   19    1     -0.68      0.00
  -41   19    2      2.65      0.00
  -41   19    3      0.58      0.00
  -41   19    4     -4.77      0.00
  -41   19    5     -1.05      0.00
  -41   19    6      1.95      0.00
  -41   19    7     -2.30      0.00
  -41   19    8      1.96      0.00
  -41   19    9      1.21      0.00
  -41   19   10      2.78      0.00
  -41   19   11     -0.06      0.00
  -41   19   12     -0.87      0.00
  -41   19   13     -3.08      0.00
  -41   19   14      0.18      0.00
  -41   19   15     -0.17      0.00
  -41   19   16      3.08      0.00
  -41   19   17     -1.31      0.00
  -41   19   18      1.11      0.00
  -41   19   19     -1.17      0.00
  -41   19   20      2.17      0.00
  -41   19   21      0.10      0.00
  -41   21    1      3.81      0.00
  -41   21    2     -0.26      0.00
  -41   21    3     -6.62      0.00
  -41   21    4     -2.81      0.00
  -41   21    5      2.60      0.00
  -41   21    6      0.17      0.00
  -41   21    7      3.48      0.00
  -41   21    8      3.05      0.00
  -41   21    9      2.68      0.00
  -41   21   10     -3.70      0.00
  -41   21   11     -1.32      0.00
  -41   21   12     -2.28      0.00
  -41   21   13     -2.07      0.00
  -41   21   14      2.08      0.00
  -41   21   15      1.57      0.00
  -41   21   16      2.72      0.00
  -40    0    2      1.72      0.00
  -40    0    4      0.11      0.00
  -40    0    6      1.89      0.00
  -40    0    8     -9.68      0.00
  -40    0   10      0.17      0.00
  -40    0   12      0.30      0.00
  -40    0   14     -0.84      0.00
  -40    0   16     -2.57      0.00
  -40    0   18     -3.95      0.00
  -40    0   20      1.48      0.00
  -40    0   22      2.10      0.00
  -40    0   24      0.20      0.00
  -40    0   26      0.19      0.00
  -40    0   28     -1.08      0.00
  -40    0   30     -7.04      0.00
  -40    0   32      0.08      0.00
  -40    0   34     -0.32      0.00
  -40    0   36     -0.80      0.00
  -40    2    1     -0.85      0.00
  -40    2    2      2.43      0.00
  -40    2    3     -2.25      0.00
  -40    2    4     -0.93      0.00
  -40    2    5     -0.39      0.00
  -40    2    6      2.47      0.00
  -40    2    7     -1.93      0.00
  -40    2    8      0.12      0.00
  -40    2    9      2.81      0.00
  -40    2   10      0.56      0.00
  -40    2   11     -0.65      0.00
  -40    2   12     -0.04      0.00
  -40    2   13     -0.13      0.00
  -40    2   14      1.98      0.00
  -40    2   15     -0.32      0.00
  -40    2   16     -0.90      0.00
  -40    2   17      0.64      0.00
  -40    2   18      0.21      0.00
  -40    2   19      3.99      0.00
  -40    2   20      4.50      0.00
  -40    2   21     -2.50      0.00
  -40    2   22      3.86      0.00
  -40    2   23      5.93      0.00
  -40    2   24     -0.46      0.00
  -40    2   25     -4.21      0.00
  -40    2   26      2.00      0.00
  -40    2   27     -4.42      0.00
  -40    2   28      0.54      0.00
  -40    2   29      2.83      0.00
  -40    2   30     -0.49      0.00
  -40    2   31     -0.45      0.00
  -40    2   32      1.71      0.00
  -40    2   33      1.84      0.00
  -40    2   34      2.43      0.00
  -40    2   35      0.89      0.00
  -40    2   36     -1.25      0.00
  -40    4    1      4.26      0.00
  -40    4    2      1.73      0.00
  -40    4    3     -1.48      0.00
  -40    4    4      1.06      0.00
  -40    4    5      0.51      0.00
  -40    4    6     -1.21      0.00
  -40    4    7      2.85      0.00
  -40    4    8     -0.76      0.00
  -40    4    9     -0.30      0.00
  -40    4   10     -1.35      0.00
  -40    4   11     -2.05      0.00
  -40    4   12     -0.06      0.00
  -40    4   13      0.86      0.00
  -40    4   14      1.47      0.00
  -40    4   15      3.66      0.00
  -40    4   16      1.17      0.00
  -40    4   17     -0.46      0.00
  -40    4   18     -3.43      0.00
  -40    4   19      1.86      0.00
  -40    4   20     -0.69      0.00
  -40    4   21      0.11      0.00
  -40    4   22     -2.55      0.00
  -40    4   23     -5.40      0.00
  -40    4   24     -2.52      0.00
  -40    4   25      2.26      0.00
  -40    4   26     -1.61      0.00
  -40    4   27     -2.30      0.00
  -40    4   28     -0.13      0.00
  -40    4   29     -1.60      0.00
  -40    4   30      0.67      0.00
  -40    4   31      0.96      0.00
  -40    4   32      0.89      0.00
  -40    4   33      0.23      0.00
  -40    4   34     -0.04      0.00
  -40    4   35     -2.55      0.00
  -40    4   36     -2.96      0.00
  -40    6    1     -2.37      0.00
  -40    6    2     -3.36      0.00
  -40    6    3     -4.50      0.00
  -40    6    4      1.86      0.00
  -40    6    5     -2.02      0.00
  -40    6    6     -2.97      0.00
  -40    6    7     -0.85      0.00
  -40    6    8     -1.42      0.00
  -40    6    9      4.06      0.00
  -40    6   10     -0.30      0.00
  -40    6   11     -1.29      0.00
  -40    6   12      1.89      0.00
  -40    6   13      1.67      0.00
  -40    6   14      2.07      0.00
  -40    6   15     -1.81      0.00
  -40    6   16     -1.21      0.00
  -40    6   17     -0.99      0.00
  -40    6   18     -0.09      0.00
  -40    6   19      0.19      0.00
  -40    6   20     -0.48      0.00
  -40    6   21      0.60      0.00
  -40    6   22      0.09      0.00
  -40    6   23     -1.26      0.00
  -40    6   24      2.58      0.00
  -40    6   25      2.39      0.00
  -40    6   26     -0.11      0.00
  -40    6   27     -0.80      0.00
  -40    6   28     -0.72      0.00
  -40    6   29      0.71      0.00
  -40    6   30      0.42      0.00
  -40    6   31      1.52      0.00
  -40    6   32     -1.64      0.00
  -40    6   33      2.29      0.00
  -40    6   34     -1.62      0.00
  -40    6   35     -4.11      0.00
  -40    6   36      4.01      0.00
  -40    8    1     -2.71      0.00
  -40    8    2     -2.66      0.00
  -40    8    3      0.26      0.00
  -40    8    4      4.11      0.00
  -40    8    5     -1.35      0.00
  -40    8    6     -0.47      0.00
  -40    8    7     -3.07      0.00
  -40    8    8      6.86      0.00
  -40    8    9      2.30      0.00
  -40    8   10     -3.25      0.00
  -40    8   11      2.16      0.00
  -40    8   12      1.03      0.00
  -40    8   13     -1.21      0.00
  -40    8   14     -1.98      0.00
  -40    8   15     -1.11      0.00
  -40    8   16      0.84      0.00
  -40    8   17      2.35      0.00
  -40    8   18     -1.69      0.00
  -40    8   19     -2.12      0.00
  -40    8   20     -3.21      0.00
  -40    8   21     -0.86      0.00
  -40    8   22     -3.01      0.00
  -40    8   23      3.38      0.00
  -40    8   24      0.06      0.00
  -40    8   25     -1.83      0.00
  -40    8   26      1.30      0.00
  -40    8   27      1.59      0.00
  -40    8   28      1.03      0.00
  -40    8   29      0.34      0.00
  -40    8   30      1.78      0.00
  -40    8   31      1.87      0.00
  -40    8   32     -4.22      0.00
  -40    8   33     -1.08      0.00
  -40    8   34      0.14      0.00
  -40    8   35      1.88      0.00
  -40   10    1      1.81      0.00
  -40   10    2     -0.63      0.00
  -40   10    3      3.57      0.00
  -40   10    4     -7.10      0.00
  -40   10    5     -0.53      0.00
  -40   10    6      0.84      0.00
  -40   10    7     -0.45      0.00
  -40   10    8     -0.60      0.00
  -40   10    9     -4.05      0.00
  -40   10   10      0.87      0.00
  -40   10   11      1.72      0.00
  -40   10   12      0.71      0.00
  -40   10   13      1.21      0.00
  -40   10   14      1.66      0.00
  -40   10   15     -1.80      0.00
  -40   10   16      1.10      0.00
  -40   10   17     -3.57      0.00
  -40   10   18      0.50      0.00
  -40   10   19     -1.57      0.00
  -40   10   20      0.59      0.00
  -40   10   21      1.38      0.00
  -40   10   22      4.77      0.00
  -40   10   23      1.38      0.00
  -40   10   24     -4.35      0.00
  -40   10   25      1.94      0.00
  -40   10   26      1.42      0.00
  -40   10   27     -4.78      0.00
  -40   10   28     -0.66      0.00
  -40   10   29      0.24      0.00
  -40   10   30      1.53      0.00
  -40   10   31     -2.44      0.00
  -40   10   32     -1.35      0.00
  -40   10   33      1.78      0.00
  -40   10   34     -2.59      0.00
  -40   12    1     -3.77      0.00
  -40   12    2     -0.57      0.00
  -40   12    3     -2.51      0.00
  -40   12    4     -1.43      0.00
  -40   12    5      0.90      0.00
  -40   12    6     -0.09      0.00
  -40   12    7      2.28      0.00
  -40   12    8      1.07      0.00
  -40   12    9      2.36      0.00
  -40   12   10      1.04      0.00
  -40   12   11     -2.38      0.00
  -40   12   12      0.69      0.00
  -40   12   13     -0.55      0.00
  -40   12   14     -1.81      0.00
  -40   12   15      1.19      0.00
  -40   12   16     -1.10      0.00
  -40   12   17     -0.98      0.00
  -40   12   18      0.77      0.00
  -40   12   19     -2.51      0.00
  -40   12   20     -1.37      0.00
  -40   12   21      0.69      0.00
  -40   12   22      5.08      0.00
  -40   12   23     -1.90      0.00
  -40   12   24      1.34      0.00
  -40   12   25     -1.37      0.00
  -40   12   26     -1.74      0.00
  -40   12   27      4.03      0.00
  -40   12   28      1.53      0.00
  -40   12   29      0.93      0.00
  -40   12   30      3.13      0.00
  -40   12   31      0.43      0.00
  -40   12   32     -0.24      0.00
  -40   14    1     -4.24      0.00
  -40   14    2     -2.72      0.00
  -40   14    3      2.12      0.00
  -40   14    4     -0.00      0.00
  -40   14    5      2.26      0.00
  -40   14    6     -2.08      0.00
  -40   14    7     -1.04      0.00
  -40   14    8     -1.88      0.00
  -40   14    9     -1.35      0.00
  -40   14   10     -2.06      0.00
  -40   14   11      0.67      0.00
  -40   14   12     -0.04      0.00
  -40   14   13      3.20      0.00
  -40   14   14      1.13      0.00
  -40   14   15      1.29      0.00
  -40   14   16     -0.94      0.00
  -40   14   17      0.83      0.00
  -40   14   18      0.77      0.00
  -40   14   19     -1.41      0.00
  -40   14   20     -0.29      0.00
  -40   14   21      4.17      0.00
  -40   14   22      1.19      0.00
  -40   14   23      2.03      0.00
  -40   14   24     -0.87      0.00
  -40   14   25     -3.04      0.00
  -40   14   26     -0.69      0.00
  -40   14   27      1.24      0.00
  -40   14   28     -0.64      0.00
  -40   14   29     -0.39      0.00
  -40   14   30      1.29      0.00
  -40   14   31     -0.04      0.00
  -40   16    1     -1.76      0.00
  -40   16    2      4.36      0.00
  -40   16    3     -3.15      0.00
  -40   16    4      0.94      0.00
  -40   16    5      0.65      0.00
  -40   16    6      0.56      0.00
  -40   16    7     -1.42      0.00
  -40   16    8     -2.96      0.00
  -40   16    9      6.04      0.00
  -40   16   10      3.36      0.00
  -40   16   11     -0.65      0.00
  -40   16   12      3.74      0.00
  -40   16   13     -0.48      0.00
  -40   16   14     -1.76      0.00
  -40   16   15      2.25      0.00
  -40   16   16      2.08      0.00
  -40   16   17      0.97      0.00
  -40   16   18      0.25      0.00
  -40   16   19      2.65      0.00
  -40   16   20      3.19      0.00
  -40   16   21     -4.92      0.00
  -40   16   22      2.37      0.00
  -40   16   23     -0.58      0.00
  -40   16   24      0.48      0.00
  -40   16   25     -1.17      0.00
  -40   16   26     -0.26      0.00
  -40   16   27     -0.20      0.00
  -40   16   28      2.48      0.00
  -40   18    1      3.67      0.00
  -40   18    2     -2.50      0.00
  -40   18    3     -1.53      0.00
  -40   18    4      0.27      0.00
  -40   18    5     -5.38      0.00
  -40   18    6      0.96      0.00
  -40   18    7      0.35      0.00
  -40   18    8      4.47      0.00
  -40   18    9      2.14      0.00
  -40   18   10     -4.03      0.00
  -40   18   11      0.06      0.00
  -40   18   12     -1.89      0.00
  -40   18   13      0.08      0.00
  -40   18   14      2.68      0.00
  -40   18   15      2.76      0.00
  -40   18   16     -1.66      0.00
  -40   18   17      0.09      0.00
  -40   18   18     -4.87      0.00
  -40   18   19     -0.81      0.00
  -40   18   20     -3.34      0.00
  -40   18   21      0.01      0.00
  -40   18   22     -0.87      0.00
  -40   18   23     -1.99      0.00
  -40   18   24     -3.47      0.00
  -40   18   25     -1.76      0.00
  -40   18   26      0.78      0.00
  -40   20    1      4.80      0.00
  -40   20    2      0.83      0.00
  -40   20    3     -3.15      0.00
  -40   20    4     -3.83      0.00
  -40   20    5      3.10      0.00
  -40   20    6      5.32      0.00
  -40   20    7     -1.12      0.00
  -40   20    8      4.00      0.00
  -40   20    9     -0.52      0.00
  -40   20   10     -0.66      0.00
  -40   20   11     -3.51      0.00
  -40   20   12     -1.19      0.00
  -40   20   13      0.87      0.00
  -40   20   14      0.64      0.00
  -40   20   15      4.15      0.00
  -40   20   16      0.13      0.00
  -40   20   17     -2.12      0.00
  -40   20   18     -1.92      0.00
  -40   20   19     -1.72      0.00
  -40   20   20      1.47      0.00
  -40   20   21     -0.78      0.00
  -40   20   22      0.43      0.00
  -40   22    1      0.94      0.00
  -40   22    2     -1.38      0.00
  -40   22    3      1.01      0.00
  -40   22    4     -0.58      0.00
  -40   22    5      2.90      0.00
  -40   22    6     -0.42      0.00
  -40   22    7     -1.34      0.00
  -40   22    8     -3.40      0.00
  -40   22    9     -3.12      0.00
  -40   22   10      1.59      0.00
  -40   22   11     -0.94      0.00
  -40   22   12      3.49      0.00
  -40   22   13     -0.09      0.00
  -40   22   14      0.16      0.00
  -40   22   15      0.68      0.00
  -40   22   16     -3.67      0.00
  -40   22   17     -1.58      0.00
  -40   22   18     -1.54      0.00
  -40   24    3     -2.97      0.00
  -40   24    4     -2.11      0.00
  -40   24    5      6.08      0.00
  -40   24    6      3.78      0.00
  -40   24    7     -2.36      0.00
  -39    1    1     -3.94      0.00
  -39    1    2     -0.50      0.00
  -39    1    3      1.64      0.00
  -39    1    4     -5.67      0.00
  -39    1    5      2.41      0.00
  -39    1    6      1.44      0.00
  -39    1    7      3.17      0.00
  -39    1    8      1.96      0.00
  -39    1    9      6.48      0.00
  -39    1   10      6.04      0.00
  -39    1   11     -3.73      0.00
  -39    1   12     -1.79      0.00
  -39    1   13      0.71      0.00
  -39    1   14      0.52      0.00
  -39    1   15     -0.17      0.00
  -39    1   16     -1.44      0.00
  -39    1   17     -0.47      0.00
  -39    1   18      0.65      0.00
  -39    1   19      5.80      0.00
  -39    1   20      0.67      0.00
  -39    1   21     -4.38      0.00
  -39    1   22     -3.85      0.00
  -39    1   23     -0.56      0.00
  -39    1   24      0.85      0.00
  -39    1   25      1.52      0.00
  -39    1   26     -3.18      0.00
  -39    1   27      4.10      0.00
  -39    1   28      0.52      0.00
  -39    1   29      1.96      0.00
  -39    1   30      2.13      0.00
  -39    1   31      3.49      0.00
  -39    1   32      1.10      0.00
  -39    1   33     -0.06      0.00
  -39    1   34      1.27      0.00
  -39    1   35      2.46      0.00
  -39    1   36     -2.41      0.00
  -39    1   37     -2.19      0.00
  -39    1   38      1.54      0.00
  -39    3    1      2.41      0.00
  -39    3    2      3.66      0.00
  -39    3    3      2.64      0.00
  -39    3    4      1.83      0.00
  -39    3    5     -2.93      0.00
  -39    3    6      0.59      0.00
  -39    3    7      1.24      0.00
  -39    3    8      0.59      0.00
  -39    3    9     -1.61      0.00
  -39    3   10     -2.39      0.00
  -39    3   11     -1.47      0.00
  -39    3   12     -2.02      0.00
  -39    3   13     -3.34      0.00
  -39    3   14     -1.19      0.00
  -39    3   15     -1.30      0.00
  -39    3   16      1.39      0.00
  -39    3   17     -1.98      0.00
  -39    3   18      0.11      0.00
  -39    3   19      1.52      0.00
  -39    3   20     -3.67      0.00
  -39    3   21     -4.25      0.00
  -39    3   22      1.19      0.00
  -39    3   23     -0.87      0.00
  -39    3   24     -2.47      0.00
  -39    3   25      2.98      0.00
  -39    3   26      5.08      0.00
  -39    3   27     -2.82      0.00
  -39    3   28      0.64      0.00
  -39    3   29      2.76      0.00
  -39    3   30     -6.49      0.00
  -39    3   31     -0.98      0.00
  -39    3   32      0.97      0.00
  -39    3   33     -0.01      0.00
  -39    3   34     -1.34      0.00
  -39    3   35     -3.62      0.00
  -39    3   36     -0.07      0.00
  -39    3   37      2.35      0.00
  -39    3   38      2.03      0.00
  -39    5    1      0.90      0.00
  -39    5    2     -3.40      0.00
  -39    5    3     -0.50      0.00
  -39    5    4     -0.76      0.00
  -39    5    5      0.37      0.00
  -39    5    6     -0.41      0.00
  -39    5    7     -4.04      0.00
  -39    5    8      1.08      0.00
  -39    5    9      2.81      0.00
  -39    5   10      1.78      0.00
  -39    5   11     -3.99      0.00
  -39    5   12     -1.97      0.00
  -39    5   13      1.41      0.00
  -39    5   14      0.45      0.00
  -39    5   15     -3.32      0.00
  -39    5   16      1.12      0.00
  -39    5   17      2.17      0.00
  -39    5   18      2.63      0.00
  -39    5   19     -0.07      0.00
  -39    5   20      0.66      0.00
  -39    5   21      2.48      0.00
  -39    5   22     -1.03      0.00
  -39    5   23      1.23      0.00
  -39    5   24      1.12      0.00
  -39    5   25      2.03      0.00
  -39    5   26      0.65      0.00
  -39    5   27     -2.69      0.00
  -39    5   28      2.08      0.00
  -39    5   29     -2.13      0.00
  -39    5   30      2.75      0.00
  -39    5   31      0.71      0.00
  -39    5   32     -1.90      0.00
  -39    5   33     -0.32      0.00
  -39    5   34      1.47      0.00
  -39    5   35      2.54      0.00
  -39    5   36      0.01      0.00
  -39    5   37      1.56      0.00
  -39    5   38     -2.19      0.00
  -39    7    1      2.46      0.00
  -39    7    2     -3.87      0.00
  -39    7    3      0.79      0.00
  -39    7    4      3.86      0.00
  -39    7    5      2.68      0.00
  -39    7    6     -2.46      0.00
  -39    7    7      2.27      0.00
  -39    7    8     -1.33      0.00
  -39    7    9      1.93      0.00
  -39    7   10     -4.66      0.00
  -39    7   11     -2.11      0.00
  -39    7   12      3.03      0.00
  -39    7   13      2.03      0.00
  -39    7   14     -1.96      0.00
  -39    7   15      2.39      0.00
  -39    7   16      3.44      0.00
  -39    7   17      0.07      0.00
  -39    7   18      1.22      0.00
  -39    7   19     -2.98      0.00
  -39    7   20      1.80      0.00
  -39    7   21     -2.23      0.00
  -39    7   22     -0.12      0.00
  -39    7   23     -0.25      0.00
  -39    7   24      2.00      0.00
  -39    7   25      2.88      0.00
  -39    7   26     -2.36      0.00
  -39    7   27      0.25      0.00
  -39    7   28     -0.28      0.00
  -39    7   29      1.47      0.00
  -39    7   30      4.20      0.00
  -39    7   31     -1.48      0.00
  -39    7   32      0.06      0.00
  -39    7   33      0.78      0.00
  -39    7   34      0.05      0.00
  -39    7   35     -0.96      0.00
  -39    7   36      2.83      0.00
  -39    7   37     -0.19      0.00
  -39    9    1     -2.69      0.00
  -39    9    2      2.55      0.00
  -39    9    3      1.89      0.00
  -39    9    4      4.72      0.00
  -39    9    5     -4.11      0.00
  -39    9    6     -2.02      0.00
  -39    9    7     -0.26      0.00
  -39    9    8      0.37      0.00
  -39    9    9     -0.40      0.00
  -39    9   10     -2.33      0.00
  -39    9   11      1.13      0.00
  -39    9   12      1.66      0.00
  -39    9   13     -0.54      0.00
  -39    9   14     -1.80      0.00
  -39    9   15      1.97      0.00
  -39    9   16     -2.45      0.00
  -39    9   17      4.39      0.00
  -39    9   18     -2.12      0.00
  -39    9   19     -1.58      0.00
  -39    9   20     -0.11      0.00
  -39    9   21      2.59      0.00
  -39    9   22      4.67      0.00
  -39    9   23     -0.75      0.00
  -39    9   24     -1.48      0.00
  -39    9   25     -3.08      0.00
  -39    9   26     -2.02      0.00
  -39    9   27      0.15      0.00
  -39    9   28     -5.78      0.00
  -39    9   29     -2.56      0.00
  -39    9   30      2.94      0.00
  -39    9   31     -1.91      0.00
  -39    9   32     -1.49      0.00
  -39    9   33      0.33      0.00
  -39    9   34     -0.02      0.00
  -39    9   35     -3.93      0.00
  -39    9   36      1.79      0.00
  -39   11    1      1.78      0.00
  -39   11    2      1.52      0.00
  -39   11    3      2.18      0.00
  -39   11    4     -1.63      0.00
  -39   11    5     -2.69      0.00
  -39   11    6      3.92      0.00
  -39   11    7      1.23      0.00
  -39   11    8      0.36      0.00
  -39   11    9      0.70      0.00
  -39   11   10     -1.15      0.00
  -39   11   11     -1.00      0.00
  -39   11   12     -1.78      0.00
  -39   11   13     -1.89      0.00
  -39   11   14      0.75      0.00
  -39   11   15      1.81      0.00
  -39   11   16      0.66      0.00
  -39   11   17      0.35      0.00
  -39   11   18      0.56      0.00
  -39   11   19      0.45      0.00
  -39   11   20     -7.40      0.00
  -39   11   21      1.11      0.00
  -39   11   22      1.75      0.00
  -39   11   23     -0.89      0.00
  -39   11   24     -3.05      0.00
  -39   11   25      1.10      0.00
  -39   11   26      0.64      0.00
  -39   11   27      0.94      0.00
  -39   11   28      0.65      0.00
  -39   11   29      1.16      0.00
  -39   11   30      0.62      0.00
  -39   11   31      1.60      0.00
  -39   11   32      0.84      0.00
  -39   11   33      1.46      0.00
  -39   11   34     -0.46      0.00
  -39   11   35      0.85      0.00
  -39   13    1      0.97      0.00
  -39   13    2      3.86      0.00
  -39   13    3      1.78      0.00
  -39   13    4      1.19      0.00
  -39   13    5     -0.62      0.00
  -39   13    6      0.94      0.00
  -39   13    7     -4.92      0.00
  -39   13    8     -0.55      0.00
  -39   13    9     -0.20      0.00
  -39   13   10      1.76      0.00
  -39   13   11     -1.50      0.00
  -39   13   12      2.50      0.00
  -39   13   13     -0.89      0.00
  -39   13   14      2.47      0.00
  -39   13   15     -1.26      0.00
  -39   13   16     -2.17      0.00
  -39   13   17     -0.70      0.00
  -39   13   18      2.36      0.00
  -39   13   19     -0.35      0.00
  -39   13   20      1.48      0.00
  -39   13   21      1.08      0.00
  -39   13   22      2.52      0.00
  -39   13   23     -2.61      0.00
  -39   13   24     -0.12      0.00
  -39   13   25     -1.98      0.00
  -39   13   26     -0.54      0.00
  -39   13   27     -0.43      0.00
  -39   13   28     -2.00      0.00
  -39   13   29     -1.43      0.00
  -39   13   30     -0.24      0.00
  -39   13   31      2.20      0.00
  -39   13   32      0.74      0.00
  -39   13   33     -0.30      0.00
  -39   15    1      3.79      0.00
  -39   15    2     -1.44      0.00
  -39   15    3      1.38      0.00
  -39   15    4     -4.05      0.00
  -39   15    5     -3.16      0.00
  -39   15    6     -3.84      0.00
  -39   15    7      2.71      0.00
  -39   15    8      2.57      0.00
  -39   15    9      0.88      0.00
  -39   15   10      2.18      0.00
  -39   15   11     -0.74      0.00
  -39   15   12     -4.81      0.00
  -39   15   13     -1.51      0.00
  -39   15   14     -2.51      0.00
  -39   15   15      0.33      0.00
  -39   15   16      3.23      0.00
  -39   15   17     -0.94      0.00
  -39   15   18     -3.34      0.00
  -39   15   19      2.80      0.00
  -39   15   20      0.58      0.00
  -39   15   21      1.00      0.00
  -39   15   22     -5.87      0.00
  -39   15   23      0.95      0.00
  -39   15   24     -0.95      0.00
  -39   15   25      0.49      0.00
  -39   15   26      0.72      0.00
  -39   15   27      0.77      0.00
  -39   15   28      1.53      0.00
  -39   15   29      2.52      0.00
  -39   15   30      1.89      0.00
  -39   15   31     -2.12      0.00
  -39   15   32     -2.04      0.00
  -39   17    1      2.39      0.00
  -39   17    2     -0.35      0.00
  -39   17    3     -5.77      0.00
  -39   17    4     -2.39      0.00
  -39   17    5      2.50      0.00
  -39   17    6     -1.64      0.00
  -39   17    7      1.88      0.00
  -39   17    8      0.01      0.00
  -39   17    9      4.32      0.00
  -39   17   10     -0.85      0.00
  -39   17   11     -7.35      0.00
  -39   17   12     -2.78      0.00
  -39   17   13     -2.74      0.00
  -39   17   14      0.54      0.00
  -39   17   15      5.25      0.00
  -39   17   16     -1.14      0.00
  -39   17   17     -5.32      0.00
  -39   17   18      0.93      0.00
  -39   17   19     -0.48      0.00
  -39   17   20     -1.61      0.00
  -39   17   21     -0.95      0.00
  -39   17   22      3.24      0.00
  -39   17   23      0.83      0.00
  -39   17   24     -1.70      0.00
  -39   17   25     -2.03      0.00
  -39   17   26     -0.29      0.00
  -39   17   27      3.23      0.00
  -39   17   28      0.35      0.00
  -39   17   29     -2.61      0.00
  -39   19    1     -2.67      0.00
  -39   19    2     -0.92      0.00
  -39   19    3      1.04      0.00
  -39   19    4      2.39      0.00
  -39   19    5      2.12      0.00
  -39   19    6      4.49      0.00
  -39   19    7      0.66      0.00
  -39   19    8     -1.06      0.00
  -39   19    9     -0.47      0.00
  -39   19   10     -2.35      0.00
  -39   19   11     -1.46      0.00
  -39   19   12     -0.25      0.00
  -39   19   13     -1.22      0.00
  -39   19   14      4.27      0.00
  -39   19   15     -0.59      0.00
  -39   19   16      2.80      0.00
  -39   19   17      2.76      0.00
  -39   19   18     -0.81      0.00
  -39   19   19      3.14      0.00
  -39   19   20      0.10      0.00
  -39   19   21      3.57      0.00
  -39   19   22      1.81      0.00
  -39   19   23      0.57      0.00
  -39   19   24      0.55      0.00
  -39   19   25     -0.29      0.00
  -39   19   26      2.24      0.00
  -39   19   27      0.17      0.00
  -39   21    1     -0.71      0.00
  -39   21    2      0.21      0.00
  -39   21    3     -3.17      0.00
  -39   21    4     -1.30      0.00
  -39   21    5      1.81      0.00
  -39   21    6     -1.29      0.00
  -39   21    7     -0.91      0.00
  -39   21    8     -2.73      0.00
  -39   21    9     -0.98      0.00
  -39   21   10     -1.96      0.00
  -39   21   11      0.67      0.00
  -39   21   12      0.71      0.00
  -39   21   13      2.67      0.00
  -39   21   14      3.21      0.00
  -39   21   15     -2.36      0.00
  -39   21   16      1.38      0.00
  -39   21   17     -2.99      0.00
  -39   21   18      0.99      0.00
  -39   21   19      0.64      0.00
  -39   21   20     -0.09      0.00
  -39   21   21     -0.37      0.00
  -39   21   22     -0.75      0.00
  -39   21   23     -1.41      0.00
  -39   23    1     -0.25      0.00
  -39   23    2      3.75      0.00
  -39   23    3     -5.32      0.00
  -39   23    4     -2.73      0.00
  -39   23    5      0.85      0.00
  -39   23    6      7.62      0.00
  -39   23    7      2.09      0.00
  -39   23    8     -2.93      0.00
  -39   23    9      2.36      0.00
  -39   23   10     -0.03      0.00
  -39   23   11     -1.14      0.00
  -39   23   12     -0.40      0.00
  -39   23   13     -0.36      0.00
  -39   23   14      1.82      0.00
  -39   23   15      2.81      0.00
  -39   23   16     -1.02      0.00
  -39   23   17     -2.59      0.00
  -39   23   18      0.32      0.00
  -39   23   19      2.08      0.00
  -39   25    1      5.05      0.00
  -39   25    2     -2.21      0.00
  -39   25    3     -3.32      0.00
  -39   25    4     -0.01      0.00
  -39   25    5      3.85      0.00
  -39   25    6     -0.31      0.00
  -39   25    7     -6.10      0.00
  -39   25    8     -1.74      0.00
  -39   25    9      4.05      0.00
  -39   25   10     -0.69      0.00
  -38    0    2      0.25      0.00
  -38    0    4      3.23      0.00
  -38    0    6      3.01      0.00
  -38    0   10      5.35      0.00
  -38    0   12     -7.91      0.00
  -38    0   14      1.63      0.00
  -38    0   16     -3.31      0.00
  -38    0   18      6.88      0.00
  -38    0   20      5.31      0.00
  -38    0   22     -8.04      0.00
  -38    0   24      3.33      0.00
  -38    0   26      3.01      0.00
  -38    0   28      2.28      0.00
  -38    0   30     -1.02      0.00
  -38    0   32      4.06      0.00
  -38    0   34      1.29      0.00
  -38    0   36      1.49      0.00
  -38    0   38      0.34      0.00
  -38    0   40      0.98      0.00
  -38    2    1     -0.85      0.00
  -38    2    2      3.93      0.00
  -38    2    3      4.53      0.00
  -38    2    4      0.02      0.00
  -38    2    5      0.49      0.00
  -38    2    6     -5.04      0.00
  -38    2    7     -1.92      0.00
  -38    2    8     -0.78      0.00
  -38    2    9     -2.42      0.00
  -38    2   10     -3.13      0.00
  -38    2   11     -4.55      0.00
  -38    2   12      4.56      0.00
  -38    2   13      2.67      0.00
  -38    2   14     -1.93      0.00
  -38    2   15      3.26      0.00
  -38    2   16     -2.33      0.00
  -38    2   17      0.68      0.00
  -38    2   18      2.45      0.00
  -38    2   19     -1.28      0.00
  -38    2   20      1.53      0.00
  -38    2   21     -3.31      0.00
  -38    2   22      1.24      0.00
  -38    2   23      4.35      0.00
  -38    2   24     -1.06      0.00
  -38    2   25     -2.44      0.00
  -38    2   26     -2.36      0.00
  -38    2   27     -1.44      0.00
  -38    2   28     -1.35      0.00
  -38    2   29      1.24      0.00
  -38    2   30     -1.50      0.00
  -38    2   31     -5.90      0.00
  -38    2   32     -1.83      0.00
  -38    2   33      2.16      0.00
  -38    2   34     -0.32      0.00
  -38    2   35     -0.20      0.00
  -38    2   36     -4.06      0.00
  -38    2   37      0.47      0.00
  -38    2   38      4.19      0.00
  -38    2   39     -1.22      0.00
  -38    2   40     -2.22      0.00
  -38    4    1     -5.07      0.00
  -38    4    2      0.69      0.00
  -38    4    3     -3.43      0.00
  -38    4    4     -1.96      0.00
  -38    4    5     -0.05      0.00
  -38    4    6      0.42      0.00
  -38    4    7      3.68      0.00
  -38    4    8     -3.79      0.00
  -38    4    9      1.09      0.00
  -38    4   10      5.30      0.00
  -38    4   11      0.39      0.00
  -38    4   12      0.55      0.00
  -38    4   13      4.35      0.00
  -38    4   14      3.50      0.00
  -38    4   15      2.27      0.00
  -38    4   16     -4.89      0.00
  -38    4   17     -0.02      0.00
  -38    4   18      0.91      0.00
  -38    4   19      1.86      0.00
  -38    4   20     -1.61      0.00
  -38    4   21     -2.82      0.00
  -38    4   22      4.27      0.00
  -38    4   23     -4.06      0.00
  -38    4   24     -1.45      0.00
  -38    4   25      2.73      0.00
  -38    4   26     -1.85      0.00
  -38    4   27     -1.61      0.00
  -38    4   28      1.54      0.00
  -38    4   29      2.26      0.00
  -38    4   30     -2.91      0.00
  -38    4   31      4.36      0.00
  -38    4   32      4.26      0.00
  -38    4   33     -2.74      0.00
  -38    4   34      0.21      0.00
  -38    4   35      1.30      0.00
  -38    4   36      0.03      0.00
  -38    4   37     -1.27      0.00
  -38    4   38     -2.68      0.00
  -38    4   39     -0.08      0.00
  -38    6    1     -4.32      0.00
  -38    6    2     -2.40      0.00
  -38    6    3     -1.96      0.00
  -38    6    4      4.77      0.00
  -38    6    5      4.76      0.00
  -38    6    6     -2.40      0.00
  -38    6    7     -0.57      0.00
  -38    6    8      1.60      0.00
  -38    6    9     -0.50      0.00
  -38    6   10     -1.51      0.00
  -38    6   11     -3.31      0.00
  -38    6   12      7.39      0.00
  -38    6   13      2.55      0.00
  -38    6   14     -3.54      0.00
  -38    6   15     -4.18      0.00
  -38    6   16      2.90      0.00
  -38    6   17      1.37      0.00
  -38    6   18     -7.14      0.00
  -38    6   19     -0.95      0.00
  -38    6   20     -0.85      0.00
  -38    6   21      3.86      0.00
  -38    6   22     -1.26      0.00
  -38    6   23     -1.23      0.00
  -38    6   24      2.57      0.00
  -38    6   25      2.78      0.00
  -38    6   26      3.10      0.00
  -38    6   27     -2.84      0.00
  -38    6   28     -0.00      0.00
  -38    6   29     -0.30      0.00
  -38    6   30      2.51      0.00
  -38    6   31      1.62      0.00
  -38    6   32     -3.19      0.00
  -38    6   33     -1.33      0.00
  -38    6   34      0.30      0.00
  -38    6   35     -3.28      0.00
  -38    6   36     -0.89      0.00
  -38    6   37      1.89      0.00
  -38    6   38      0.58      0.00
  -38    6   39      0.94      0.00
  -38    8    1     -1.88      0.00
  -38    8    2     -0.04      0.00
  -38    8    3      1.97      0.00
  -38    8    4      3.06      0.00
  -38    8    5     -1.70      0.00
  -38    8    6     -2.83      0.00
  -38    8    7     -0.58      0.00
  -38    8    8     -1.91      0.00
  -38    8    9      4.46      0.00
  -38    8   10     -0.08      0.00
  -38    8   11      1.53      0.00
  -38    8   12     -0.41      0.00
  -38    8   13     -3.02      0.00
  -38    8   14     -2.53      0.00
  -38    8   15     -3.25      0.00
  -38    8   16     -0.99      0.00
  -38    8   17     -1.15      0.00
  -38    8   18      3.75      0.00
  -38    8   19     -3.30      0.00
  -38    8   20     -1.92      0.00
  -38    8   21      3.22      0.00
  -38    8   22      1.06      0.00
  -38    8   23      1.02      0.00
  -38    8   24     -4.62      0.00
  -38    8   25     -1.73      0.00
  -38    8   26     -0.16      0.00
  -38    8   27     -1.53      0.00
  -38    8   28     -1.97      0.00
  -38    8   29     -0.32      0.00
  -38    8   30     -4.64      0.00
  -38    8   31     -1.21      0.00
  -38    8   32     -3.30      0.00
  -38    8   33     -0.05      0.00
  -38    8   34      0.47      0.00
  -38    8   35     -0.59      0.00
  -38    8   36      0.94      0.00
  -38    8   37      3.22      0.00
  -38    8   38      0.24      0.00
  -38   10    1     -2.29      0.00
  -38   10    2     -0.94      0.00
  -38   10    3      0.56      0.00
  -38   10    4      0.38      0.00
  -38   10    5     -4.89      0.00
  -38   10    6      0.22      0.00
  -38   10    7      2.22      0.00
  -38   10    8      4.01      0.00
  -38   10    9     -0.81      0.00
  -38   10   10     -1.73      0.00
  -38   10   11     -0.86      0.00
  -38   10   12      1.33      0.00
  -38   10   13      1.17      0.00
  -38   10   14      1.28      0.00
  -38   10   15     -0.16      0.00
  -38   10   16     -0.80      0.00
  -38   10   17      0.33      0.00
  -38   10   18     -0.25      0.00
  -38   10   19     -0.49      0.00
  -38   10   20      3.38      0.00
  -38   10   21     -1.87      0.00
  -38   10   22      0.83      0.00
  -38   10   23      0.53      0.00
  -38   10   24     -0.66      0.00
  -38   10   25      0.72      0.00
  -38   10   26      5.37      0.00
  -38   10   27      2.46      0.00
  -38   10   28      1.28      0.00
  -38   10   29      0.39      0.00
  -38   10   30      2.47      0.00
  -38   10   31      1.74      0.00
  -38   10   32      0.20      0.00
  -38   10   33      3.80      0.00
  -38   10   34      0.35      0.00
  -38   10   35      0.67      0.00
  -38   10   36      4.36      0.00
  -38   10   37      0.39      0.00
  -38   12    1     -1.86      0.00
  -38   12    2     -0.46      0.00
  -38   12    3      4.33      0.00
  -38   12    4     -0.94      0.00
  -38   12    5     -0.20      0.00
  -38   12    6      2.33      0.00
  -38   12    7      0.85      0.00
  -38   12    8     -2.99      0.00
  -38   12    9      2.20      0.00
  -38   12   10      1.17      0.00
  -38   12   11      2.49      0.00
  -38   12   12     -0.70      0.00
  -38   12   13     -0.04      0.00
  -38   12   14      0.15      0.00
  -38   12   15      0.33      0.00
  -38   12   16     -4.25      0.00
  -38   12   17     -1.79      0.00
  -38   12   18      4.46      0.00
  -38   12   19      2.79      0.00
  -38   12   20     -2.78      0.00
  -38   12   21      6.20      0.00
  -38   12   22      1.09      0.00
  -38   12   23     -2.44      0.00
  -38   12   24     -2.66      0.00
  -38   12   25      1.52      0.00
  -38   12   26     -0.26      0.00
  -38   12   27     -0.82      0.00
  -38   12   28     -1.70      0.00
  -38   12   29     -1.72      0.00
  -38   12   30      2.96      0.00
  -38   12   31     -2.45      0.00
  -38   12   32     -1.76      0.00
  -38   12   33      0.82      0.00
  -38   12   34     -4.05      0.00
  -38   12   35     -0.03      0.00
  -38   12   36     -1.06      0.00
  -38   14    1     -3.94      0.00
  -38   14    2     -2.41      0.00
  -38   14    3     -2.25      0.00
  -38   14    4     -1.66      0.00
  -38   14    5     -0.51      0.00
  -38   14    6      0.77      0.00
  -38   14    7     -2.72      0.00
  -38   14    8      2.89      0.00
  -38   14    9      1.56      0.00
  -38   14   10     -2.50      0.00
  -38   14   11     -2.42      0.00
  -38   14   12     -0.78      0.00
  -38   14   13     -3.09      0.00
  -38   14   14      2.40      0.00
  -38   14   15      3.26      0.00
  -38   14   16      2.85      0.00
  -38   14   17     -0.99      0.00
  -38   14   18      0.19      0.00
  -38   14   19     -3.70      0.00
  -38   14   20      3.02      0.00
  -38   14   21     -1.09      0.00
  -38   14   22     -0.72      0.00
  -38   14   23     -2.31      0.00
  -38   14   24      1.95      0.00
  -38   14   25      0.93      0.00
  -38   14   26      1.22      0.00
  -38   14   27      1.89      0.00
  -38   14   28      0.71      0.00
  -38   14   29      2.56      0.00
  -38   14   30      0.84      0.00
  -38   14   31     -2.16      0.00
  -38   14   32     -0.81      0.00
  -38   14   33     -2.90      0.00
  -38   14   34      2.40      0.00
  -38   16    1      0.43      0.00
  -38   16    2     -2.16      0.00
  -38   16    3      2.70      0.00
  -38   16    4      0.80      0.00
  -38   16    5      3.04      0.00
  -38   16    6      4.91      0.00
  -38   16    7      1.12      0.00
  -38   16    8     -1.17      0.00
  -38   16    9     -0.84      0.00
  -38   16   10      2.44      0.00
  -38   16   11      2.01      0.00
  -38   16   12     -0.63      0.00
  -38   16   13      2.21      0.00
  -38   16   14      2.35      0.00
  -38   16   15      2.53      0.00
  -38   16   16      1.59      0.00
  -38   16   17     -5.39      0.00
  -38   16   18     -2.10      0.00
  -38   16   19      3.97      0.00
  -38   16   20      0.82      0.00
  -38   16   21     -3.82      0.00
  -38   16   22      0.60      0.00
  -38   16   23      2.32      0.00
  -38   16   24     -2.15      0.00
  -38   16   25     -1.55      0.00
  -38   16   26     -0.92      0.00
  -38   16   27     -0.96      0.00
  -38   16   28      1.54      0.00
  -38   16   29     -2.04      0.00
  -38   16   30     -5.62      0.00
  -38   16   31     -1.06      0.00
  -38   16   32      0.62      0.00
  -38   16   33      1.15      0.00
  -38   18    1     -0.98      0.00
  -38   18    2      0.17      0.00
  -38   18    3     -1.81      0.00
  -38   18    4      3.58      0.00
  -38   18    5      5.01      0.00
  -38   18    6     -2.09      0.00
  -38   18    7      1.38      0.00
  -38   18    8     -3.64      0.00
  -38   18    9      0.51      0.00
  -38   18   10     -1.15      0.00
  -38   18   11      0.39      0.00
  -38   18   12      0.51      0.00
  -38   18   13      4.38      0.00
  -38   18   14     -0.30      0.00
  -38   18   15      3.17      0.00
  -38   18   16     -5.77      0.00
  -38   18   17     -1.33      0.00
  -38   18   18      3.53      0.00
  -38   18   19     -2.46      0.00
  -38   18   20      0.65      0.00
  -38   18   21     -1.96      0.00
  -38   18   22      0.93      0.00
  -38   18   23     -1.36      0.00
  -38   18   24     -1.63      0.00
  -38   18   25      0.78      0.00
  -38   18   26      2.46      0.00
  -38   18   27      2.07      0.00
  -38   18   28     -0.67      0.00
  -38   18   29     -1.30      0.00
  -38   18   30      2.85      0.00
  -38   20    1      1.58      0.00
  -38   20    2     -0.97      0.00
  -38   20    3     -4.02      0.00
  -38   20    4      1.48      0.00
  -38   20    5     -5.06      0.00
  -38   20    6      3.14      0.00
  -38   20    7     -2.88      0.00
  -38   20    8      0.52      0.00
  -38   20    9      0.63      0.00
  -38   20   10      1.05      0.00
  -38   20   11     -1.59      0.00
  -38   20   12      0.40      0.00
  -38   20   13      2.61      0.00
  -38   20   14      0.50      0.00
  -38   20   15     -0.13      0.00
  -38   20   16     -6.44      0.00
  -38   20   17     -1.43      0.00
  -38   20   18     -3.74      0.00
  -38   20   19     -0.36      0.00
  -38   20   20     -0.10      0.00
  -38   20   21      0.17      0.00
  -38   20   22     -0.28      0.00
  -38   20   23     -0.27      0.00
  -38   20   24     -0.96      0.00
  -38   20   25      0.63      0.00
  -38   20   26      3.52      0.00
  -38   20   27     -2.07      0.00
  -38   20   28      0.46      0.00
  -38   22    1     -1.43      0.00
  -38   22    2      2.11      0.00
  -38   22    3      4.93      0.00
  -38   22    4     -2.97      0.00
  -38   22    5      2.75      0.00
  -38   22    6      3.58      0.00
  -38   22    7      0.37      0.00
  -38   22    8      0.00      0.00
  -38   22    9     -2.60      0.00
  -38   22   10      2.45      0.00
  -38   22   11     -2.06      0.00
  -38   22   12     -0.11      0.00
  -38   22   13      1.61      0.00
  -38   22   14     -2.22      0.00
  -38   22   15     -1.63      0.00
  -38   22   16     -0.24      0.00
  -38   22   17     -3.81      0.00
  -38   22   18      0.64      0.00
  -38   22   19      2.05      0.00
  -38   22   20      2.52      0.00
  -38   22   21      1.85      0.00
  -38   22   22      0.64      0.00
  -38   22   23      2.24      0.00
  -38   22   24     -2.82      0.00
  -38   24    1      3.25      0.00
  -38   24    2      3.68      0.00
  -38   24    3     -5.35      0.00
  -38   24    4     -1.59      0.00
  -38   24    5      3.89      0.00
  -38   24    6      0.18      0.00
  -38   24    7     -5.81      0.00
  -38   24    8     -7.07      0.00
  -38   24    9      1.36      0.00
  -38   24   10      2.47      0.00
  -38   24   11      0.75      0.00
  -38   24   12      0.82      0.00
  -38   24   13      0.83      0.00
  -38   24   14     -0.64      0.00
  -38   24   15     -0.87      0.00
  -38   24   16     -3.40      0.00
  -38   24   17      0.14      0.00
  -38   24   18      5.36      0.00
  -38   24   19      2.13      0.00
  -38   24   20     -1.64      0.00
  -38   26    1      0.55      0.00
  -38   26    2     -5.10      0.00
  -38   26    3     -1.86      0.00
  -38   26    4      3.03      0.00
  -38   26    5      3.01      0.00
  -38   26    6     -0.74      0.00
  -38   26    7     -2.63      0.00
  -38   26    8      0.73      0.00
  -38   26    9      2.44      0.00
  -38   26   10      0.81      0.00
  -38   26   11     -0.67      0.00
  -38   26   12      2.27      0.00
  -37    1    1      2.86      0.00
  -37    1    2     -2.48      0.00
  -37    1    3      3.51      0.00
  -37    1    4      2.07      0.00
  -37    1    5     -1.14      0.00
  -37    1    6      3.31      0.00
  -37    1    7     -0.91      0.00
  -37    1    8      1.90      0.00
  -37    1    9      2.84      0.00
  -37    1   10     -2.48      0.00
  -37    1   11     -2.52      0.00
  -37    1   12     -4.26      0.00
  -37    1   13      7.38      0.00
  -37    1   14      5.14      0.00
  -37    1   15     -4.01      0.00
  -37    1   16     -0.03      0.00
  -37    1   17     -0.29      0.00
  -37    1   18     -0.76      0.00
  -37    1   19     -0.39      0.00
  -37    1   20     -6.65      0.00
  -37    1   21      0.43      0.00
  -37    1   22     -0.48      0.00
  -37    1   23      2.91      0.00
  -37    1   24      3.91      0.00
  -37    1   25     -0.89      0.00
  -37    1   26     -3.38      0.00
  -37    1   27     -2.07      0.00
  -37    1   28      2.46      0.00
  -37    1   29      1.57      0.00
  -37    1   30     -0.08      0.00
  -37    1   31     -3.14      0.00
  -37    1   32     -1.47      0.00
  -37    1   33     -3.23      0.00
  -37    1   34      3.79      0.00
  -37    1   35     -1.90      0.00
  -37    1   36     -3.14      0.00
  -37    1   37     -1.74      0.00
  -37    1   38     -0.46      0.00
  -37    1   39      2.60      0.00
  -37    1   40     -0.20      0.00
  -37    1   41     -1.35      0.00
  -37    3    1     -2.29      0.00
  -37    3    2     -4.69      0.00
  -37    3    3      2.35      0.00
  -37    3    4     -1.96      0.00
  -37    3    5     -1.60      0.00
  -37    3    6      3.36      0.00
  -37    3    7      2.19      0.00
  -37    3    8      2.54      0.00
  -37    3    9     -1.94      0.00
  -37    3   10     -0.54      0.00
  -37    3   11      0.60      0.00
  -37    3   12     -0.73      0.00
  -37    3   13     -3.62      0.00
  -37    3   14      0.00      0.00
  -37    3   15      1.80      0.00
  -37    3   16      1.25      0.00
  -37    3   17     -4.28      0.00
  -37    3   18      1.24      0.00
  -37    3   19      0.82      0.00
  -37    3   20     -1.89      0.00
  -37    3   21      0.55      0.00
  -37    3   22     -2.28      0.00
  -37    3   23      3.26      0.00
  -37    3   24      0.75      0.00
  -37    3   25      2.74      0.00
  -37    3   26      3.63      0.00
  -37    3   27     -0.66      0.00
  -37    3   28      1.16      0.00
  -37    3   29      2.04      0.00
  -37    3   30     -3.60      0.00
  -37    3   31      1.86      0.00
  -37    3   32      4.96      0.00
  -37    3   33      2.33      0.00
  -37    3   34     -1.26      0.00
  -37    3   35     -0.37      0.00
  -37    3   36      2.07      0.00
  -37    3   37     -1.76      0.00
  -37    3   38      0.53      0.00
  -37    3   39      0.95      0.00
  -37    3   40      1.03      0.00
  -37    3   41      1.59      0.00
  -37    5    1     -0.18      0.00
  -37    5    2      0.83      0.00
  -37    5    3     -0.65      0.00
  -37    5    4      3.08      0.00
  -37    5    5      0.81      0.00
  -37    5    6      1.31      0.00
  -37    5    7     -5.90      0.00
  -37    5    8     -1.34      0.00
  -37    5    9      0.80      0.00
  -37    5   10     -3.57      0.00
  -37    5   11     -2.71      0.00
  -37    5   12     -1.48      0.00
  -37    5   13      2.77      0.00
  -37    5   14     -4.22      0.00
  -37    5   15     -2.73      0.00
  -37    5   16      2.94      0.00
  -37    5   17      3.39      0.00
  -37    5   18      4.10      0.00
  -37    5   19     -4.96      0.00
  -37    5   20     -0.03      0.00
  -37    5   21      3.03      0.00
  -37    5   22      4.30      0.00
  -37    5   23     -0.91      0.00
  -37    5   24     -1.82      0.00
  -37    5   25      2.97      0.00
  -37    5   26     -0.13      0.00
  -37    5   27     -1.30      0.00
  -37    5   28     -1.06      0.00
  -37    5   29      0.33      0.00
  -37    5   30     -2.29      0.00
  -37    5   31      3.15      0.00
  -37    5   32     -1.75      0.00
  -37    5   33     -2.54      0.00
  -37    5   34     -1.25      0.00
  -37    5   35      2.30      0.00
  -37    5   36     -0.89      0.00
  -37    5   37      0.58      0.00
  -37    5   38      1.02      0.00
  -37    5   39     -1.41      0.00
  -37    5   40     -1.41      0.00
  -37    7    1      1.97      0.00
  -37    7    2     -0.07      0.00
  -37    7    3      1.58      0.00
  -37    7    4     -0.08      0.00
  -37    7    5     -1.95      0.00
  -37    7    6     -5.95      0.00
  -37    7    7      0.60      0.00
  -37    7    8      2.86      0.00
  -37    7    9     -2.99      0.00
  -37    7   10      4.45      0.00
  -37    7   11     -1.01      0.00
  -37    7   12      0.86      0.00
  -37    7   13     -0.48      0.00
  -37    7   14     -2.57      0.00
  -37    7   15      2.26      0.00
  -37    7   16      3.19      0.00
  -37    7   17      1.91      0.00
  -37    7   18     -0.41      0.00
  -37    7   19      0.70      0.00
  -37    7   20     -1.75      0.00
  -37    7   21     -2.66      0.00
  -37    7   22      1.20      0.00
  -37    7   23     -2.72      0.00
  -37    7   24     -2.18      0.00
  -37    7   25     -2.79      0.00
  -37    7   26     -1.46      0.00
  -37    7   27     -3.42      0.00
  -37    7   28      1.98      0.00
  -37    7   29     -2.51      0.00
  -37    7   30      3.35      0.00
  -37    7   31     -2.47      0.00
  -37    7   32     -1.19      0.00
  -37    7   33      1.42      0.00
  -37    7   34      0.67      0.00
  -37    7   35      0.69      0.00
  -37    7   36      0.67      0.00
  -37    7   37      0.21      0.00
  -37    7   38     -2.21      0.00
  -37    7   39     -1.29      0.00
  -37    7   40     -0.92      0.00
  -37    9    1     -0.50      0.00
  -37    9    2     -1.49      0.00
  -37    9    3     -0.09      0.00
  -37    9    4      0.15      0.00
  -37    9    5      0.67      0.00
  -37    9    6     -3.09      0.00
  -37    9    7      3.67      0.00
  -37    9    8     -0.36      0.00
  -37    9    9      4.16      0.00
  -37    9   10     -1.32      0.00
  -37    9   11     -3.50      0.00
  -37    9   12      0.85      0.00
  -37    9   13      5.34      0.00
  -37    9   14      2.22      0.00
  -37    9   15      1.29      0.00
  -37    9   16     -0.49      0.00
  -37    9   17      1.94      0.00
  -37    9   18      0.12      0.00
  -37    9   19     -3.69      0.00
  -37    9   20      0.24      0.00
  -37    9   21      4.74      0.00
  -37    9   22     -0.00      0.00
  -37    9   23     -1.32      0.00
  -37    9   24      0.20      0.00
  -37    9   25      3.94      0.00
  -37    9   26      0.50      0.00
  -37    9   27      2.47      0.00
  -37    9   28      1.22      0.00
  -37    9   29      2.04      0.00
  -37    9   30      4.98      0.00
  -37    9   31      2.04      0.00
  -37    9   32      2.86      0.00
  -37    9   33     -1.13      0.00
  -37    9   34     -0.20      0.00
  -37    9   35     -4.36      0.00
  -37    9   36     -1.27      0.00
  -37    9   37      4.13      0.00
  -37    9   38     -2.24      0.00
  -37    9   39     -1.64      0.00
  -37   11    1     -1.55      0.00
  -37   11    2      2.76      0.00
  -37   11    3      3.43      0.00
  -37   11    4      2.08      0.00
  -37   11    5     -3.78      0.00
  -37   11    6      0.88      0.00
  -37   11    7      1.90      0.00
  -37   11    8      0.37      0.00
  -37   11    9     -1.16      0.00
  -37   11   10      0.05      0.00
  -37   11   11     -1.33      0.00
  -37   11   12     -1.25      0.00
  -37   11   13     -2.03      0.00
  -37   11   14     -1.14      0.00
  -37   11   15     -0.10      0.00
  -37   11   16     -1.93      0.00
  -37   11   17      0.27      0.00
  -37   11   18      0.88      0.00
  -37   11   19      0.92      0.00
  -37   11   20     -1.77      0.00
  -37   11   21     -5.60      0.00
  -37   11   22      3.80      0.00
  -37   11   23     -0.25      0.00
  -37   11   24     -5.14      0.00
  -37   11   25     -0.06      0.00
  -37   11   26      0.76      0.00
  -37   11   27     -2.65      0.00
  -37   11   28     -4.14      0.00
  -37   11   29      0.39      0.00
  -37   11   30     -1.04      0.00
  -37   11   31     -0.63      0.00
  -37   11   32     -3.86      0.00
  -37   11   33     -3.89      0.00
  -37   11   34      1.61      0.00
  -37   11   35     -4.28      0.00
  -37   11   36      2.19      0.00
  -37   11   37     -0.63      0.00
  -37   11   38     -1.16      0.00
  -37   13    1      0.82      0.00
  -37   13    2      0.61      0.00
  -37   13    3     -4.48      0.00
  -37   13    4     -4.72      0.00
  -37   13    5     -2.74      0.00
  -37   13    6      0.20      0.00
  -37   13    7      0.01      0.00
  -37   13    8     -1.36      0.00
  -37   13    9     -1.18      0.00
  -37   13   10     -1.06      0.00
  -37   13   11     -2.94      0.00
  -37   13   12     -1.56      0.00
  -37   13   13      0.43      0.00
  -37   13   14      1.81      0.00
  -37   13   15      4.83      0.00
  -37   13   16      0.11      0.00
  -37   13   17      0.33      0.00
  -37   13   18     -2.32      0.00
  -37   13   19     -0.71      0.00
  -37   13   20     -1.91      0.00
  -37   13   21      2.54      0.00
  -37   13   22     -0.68      0.00
  -37   13   23     -2.71      0.00
  -37   13   24      1.30      0.00
  -37   13   25      3.19      0.00
  -37   13   26     -0.09      0.00
  -37   13   27     -0.53      0.00
  -37   13   28      1.88      0.00
  -37   13   29      1.99      0.00
  -37   13   30      0.77      0.00
  -37   13   31      0.14      0.00
  -37   13   32     -2.14      0.00
  -37   13   33      5.53      0.00
  -37   13   34      0.51      0.00
  -37   13   35      0.98      0.00
  -37   13   36      3.44      0.00
  -37   13   37     -1.95      0.00
  -37   15    1      0.22      0.00
  -37   15    2     -0.60      0.00
  -37   15    3     -1.43      0.00
  -37   15    4      4.25      0.00
  -37   15    5      2.81      0.00
  -37   15    6      0.08      0.00
  -37   15    7      2.40      0.00
  -37   15    8      1.44      0.00
  -37   15    9     -0.62      0.00
  -37   15   10      1.27      0.00
  -37   15   11      1.46      0.00
  -37   15   12      1.01      0.00
  -37   15   13     -1.26      0.00
  -37   15   14      1.08      0.00
  -37   15   15      1.46      0.00
  -37   15   16     -4.21      0.00
  -37   15   17     -4.42      0.00
  -37   15   18     -0.62      0.00
  -37   15   19      3.68      0.00
  -37   15   20      1.17      0.00
  -37   15   21     -0.83      0.00
  -37   15   22     -1.92      0.00
  -37   15   23     -1.00      0.00
  -37   15   24      0.79      0.00
  -37   15   25     -1.78      0.00
  -37   15   26     -0.57      0.00
  -37   15   27      0.36      0.00
  -37   15   28     -0.53      0.00
  -37   15   29     -1.68      0.00
  -37   15   30     -1.48      0.00
  -37   15   31     -4.37      0.00
  -37   15   32      1.64      0.00
  -37   15   33      2.08      0.00
  -37   15   34     -2.90      0.00
  -37   15   35     -0.11      0.00
  -37   17    1      1.49      0.00
  -37   17    2     -2.40      0.00
  -37   17    3      1.23      0.00
  -37   17    4     -0.96      0.00
  -37   17    5     -1.42      0.00
  -37   17    6      1.69      0.00
  -37   17    7     -5.49      0.00
  -37   17    8     -0.56      0.00
  -37   17    9     -2.58      0.00
  -37   17   10     -1.94      0.00
  -37   17   11     -4.29      0.00
  -37   17   12     -1.38      0.00
  -37   17   13     -1.52      0.00
  -37   17   14      1.98      0.00
  -37   17   15     -0.41      0.00
  -37   17   16      1.44      0.00
  -37   17   17     -4.01      0.00
  -37   17   18     -0.15      0.00
  -37   17   19      4.93      0.00
  -37   17   20     -2.39      0.00
  -37   17   21      0.97      0.00
  -37   17   22      1.69      0.00
  -37   17   23      1.15      0.00
  -37   17   24     -0.09      0.00
  -37   17   25      1.95      0.00
  -37   17   26      1.50      0.00
  -37   17   27      1.66      0.00
  -37   17   28      0.37      0.00
  -37   17   29      0.12      0.00
  -37   17   30      1.32      0.00
  -37   17   31      3.86      0.00
  -37   17   32      1.82      0.00
  -37   17   33     -0.53      0.00
  -37   19    1     -0.94      0.00
  -37   19    2     -0.62      0.00
  -37   19    3      2.47      0.00
  -37   19    4     -4.04      0.00
  -37   19    5      3.67      0.00
  -37   19    6     -4.43      0.00
  -37   19    7      2.08      0.00
  -37   19    8     -1.39      0.00
  -37   19    9     -0.73      0.00
  -37   19   10      2.03      0.00
  -37   19   11      0.76      0.00
  -37   19   12     -1.79      0.00
  -37   19   13      3.53      0.00
  -37   19   14      2.78      0.00
  -37   19   15     -0.70      0.00
  -37   19   16      0.23      0.00
  -37   19   17      0.60      0.00
  -37   19   18      0.81      0.00
  -37   19   19      0.93      0.00
  -37   19   20      0.60      0.00
  -37   19   21      1.63      0.00
  -37   19   22      3.85      0.00
  -37   19   23     -0.57      0.00
  -37   19   24     -1.16      0.00
  -37   19   25      0.63      0.00
  -37   19   26     -1.19      0.00
  -37   19   27      0.67      0.00
  -37   19   28     -3.34      0.00
  -37   19   29     -0.77      0.00
  -37   19   30      0.22      0.00
  -37   19   31     -2.48      0.00
  -37   21    1     -3.78      0.00
  -37   21    2      1.39      0.00
  -37   21    3      1.18      0.00
  -37   21    4      2.92      0.00
  -37   21    5     -0.78      0.00
  -37   21    6      0.79      0.00
  -37   21    7      0.27      0.00
  -37   21    8     -3.54      0.00
  -37   21    9      0.05      0.00
  -37   21   10      0.03      0.00
  -37   21   11     -1.07      0.00
  -37   21   12      3.03      0.00
  -37   21   13      1.37      0.00
  -37   21   14      1.60      0.00
  -37   21   15     -2.59      0.00
  -37   21   16     -1.95      0.00
  -37   21   17      2.75      0.00
  -37   21   18      0.12      0.00
  -37   21   19      3.95      0.00
  -37   21   20     -0.29      0.00
  -37   21   21     -0.59      0.00
  -37   21   22      0.54      0.00
  -37   21   23     -2.08      0.00
  -37   21   24     -1.08      0.00
  -37   21   25     -3.33      0.00
  -37   21   26      0.21      0.00
  -37   21   27      0.36      0.00
  -37   21   28     -1.05      0.00
  -37   23    1     -0.58      0.00
  -37   23    2      2.96      0.00
  -37   23    3     -2.64      0.00
  -37   23    4     -6.46      0.00
  -37   23    5      1.96      0.00
  -37   23    6      1.70      0.00
  -37   23    7     -1.55      0.00
  -37   23    8     -1.17      0.00
  -37   23    9     -0.72      0.00
  -37   23   10      0.77      0.00
  -37   23   11      0.34      0.00
  -37   23   12      3.53      0.00
  -37   23   13      1.02      0.00
  -37   23   14      0.08      0.00
  -37   23   15     -1.19      0.00
  -37   23   16     -1.01      0.00
  -37   23   17     -1.18      0.00
  -37   23   18      4.72      0.00
  -37   23   19      1.49      0.00
  -37   23   20     -3.29      0.00
  -37   23   21     -3.44      0.00
  -37   23   22      0.29      0.00
  -37   23   23     -1.78      0.00
  -37   23   24     -1.32      0.00
  -37   23   25      1.69      0.00
  -37   25    1      1.61      0.00
  -37   25    2      2.23      0.00
  -37   25    3     -5.75      0.00
  -37   25    4      2.71      0.00
  -37   25    5      4.91      0.00
  -37   25    6      1.41      0.00
  -37   25    7      1.33      0.00
  -37   25    8     -1.93      0.00
  -37   25    9      1.99      0.00
  -37   25   10      0.64      0.00
  -37   25   11     -0.64      0.00
  -37   25   12      0.19      0.00
  -37   25   13     -1.96      0.00
  -37   25   14     -0.18      0.00
  -37   25   15     -1.22      0.00
  -37   25   16     -0.49      0.00
  -37   25   17      0.93      0.00
  -37   25   18     -0.58      0.00
  -37   25   19     -0.70      0.00
  -37   25   20     -2.63      0.00
  -37   27    1      2.79      0.00
  -37   27    2      0.94      0.00
  -37   27    3      4.07      0.00
  -37   27    4      2.70      0.00
  -37   27    5     -1.10      0.00
  -37   27    6     -1.06      0.00
  -37   27    7     -0.98      0.00
  -37   27    8      0.70      0.00
  -37   27    9      1.53      0.00
  -37   27   10      0.40      0.00
  -37   27   11     -0.03      0.00
  -37   27   12     -3.23      0.00
  -37   27   13      1.87      0.00
  -36    0    2      4.30      0.00
  -36    0    4      3.95      0.00
  -36    0    6     -4.61      0.00
  -36    0    8      0.22      0.00
  -36    0   10      3.30      0.00
  -36    0   12      0.94      0.00
  -36    0   14      5.32      0.00
  -36    0   16     -5.83      0.00
  -36    0   18      8.38      0.00
  -36    0   20     -1.23      0.00
  -36    0   22     -1.08      0.00
  -36    0   24      3.40      0.00
  -36    0   26     -0.78      0.00
  -36    0   30     -1.91      0.00
  -36    0   32     -5.09      0.00
  -36    0   34     -0.87      0.00
  -36    0   36     -3.02      0.00
  -36    0   38      3.10      0.00
  -36    0   40      2.43      0.00
  -36    0   42     -2.43      0.00
  -36    2    1     -1.70      0.00
  -36    2    2      0.92      0.00
  -36    2    3     -0.90      0.00
  -36    2    4     -1.63      0.00
  -36    2    5     -2.28      0.00
  -36    2    6     -3.33      0.00
  -36    2    7     -3.25      0.00
  -36    2    8     -0.69      0.00
  -36    2    9     -0.86      0.00
  -36    2   10      0.60      0.00
  -36    2   11      4.61      0.00
  -36    2   12     -1.11      0.00
  -36    2   13      1.18      0.00
  -36    2   14     -4.83      0.00
  -36    2   15     -0.70      0.00
  -36    2   16      1.68      0.00
  -36    2   17     -0.20      0.00
  -36    2   18      1.53      0.00
  -36    2   19     -0.38      0.00
  -36    2   20      1.70      0.00
  -36    2   21      1.96      0.00
  -36    2   22      0.90      0.00
  -36    2   23     -2.08      0.00
  -36    2   24     -0.95      0.00
  -36    2   25      0.95      0.00
  -36    2   26     -1.35      0.00
  -36    2   27      1.21      0.00
  -36    2   28      1.50      0.00
  -36    2   29     -3.44      0.00
  -36    2   30     -0.51      0.00
  -36    2   31      0.25      0.00
  -36    2   32      4.98      0.00
  -36    2   33      1.68      0.00
  -36    2   34     -0.20      0.00
  -36    2   35      1.14      0.00
  -36    2   36     -2.33      0.00
  -36    2   37      1.95      0.00
  -36    2   38      0.78      0.00
  -36    2   39     -0.13      0.00
  -36    2   40      1.75      0.00
  -36    2   41     -1.79      0.00
  -36    2   42     -1.50      0.00
  -36    4    1     -0.23      0.00
  -36    4    2     -0.27      0.00
  -36    4    3      6.48      0.00
  -36    4    4     -2.12      0.00
  -36    4    5      2.85      0.00
  -36    4    6     -5.43      0.00
  -36    4    7     -1.92      0.00
  -36    4    8     -0.49      0.00
  -36    4    9     -0.51      0.00
  -36    4   10      5.71      0.00
  -36    4   11      0.14      0.00
  -36    4   12      3.36      0.00
  -36    4   13      2.20      0.00
  -36    4   14     -4.50      0.00
  -36    4   15     -0.66      0.00
  -36    4   16     -1.75      0.00
  -36    4   17      1.22      0.00
  -36    4   18      0.97      0.00
  -36    4   19      2.40      0.00
  -36    4   20     -2.58      0.00
  -36    4   21     -1.39      0.00
  -36    4   22      2.79      0.00
  -36    4   23     -2.95      0.00
  -36    4   24     -1.59      0.00
  -36    4   25     -0.22      0.00
  -36    4   26     -2.82      0.00
  -36    4   27     -2.09      0.00
  -36    4   28      0.73      0.00
  -36    4   29     -0.24      0.00
  -36    4   30      0.55      0.00
  -36    4   31      0.30      0.00
  -36    4   32      1.04      0.00
  -36    4   33     -6.06      0.00
  -36    4   34     -1.43      0.00
  -36    4   35     -0.93      0.00
  -36    4   36      0.63      0.00
  -36    4   37      0.12      0.00
  -36    4   38      0.72      0.00
  -36    4   39      0.57      0.00
  -36    4   40     -2.32      0.00
  -36    4   41     -2.64      0.00
  -36    4   42      4.44      0.00
  -36    6    1     -6.17      0.00
  -36    6    2      2.12      0.00
  -36    6    3      1.42      0.00
  -36    6    4     -0.77      0.00
  -36    6    5     -1.15      0.00
  -36    6    6     -1.16      0.00
  -36    6    7      0.55      0.00
  -36    6    8      3.45      0.00
  -36    6    9      3.29      0.00
  -36    6   10      0.71      0.00
  -36    6   11      2.78      0.00
  -36    6   12      2.15      0.00
  -36    6   13     -2.47      0.00
  -36    6   14     -2.05      0.00
  -36    6   15     -0.59      0.00
  -36    6   16      0.64      0.00
  -36    6   17     -1.09      0.00
  -36    6   18     -0.11      0.00
  -36    6   19     -2.23      0.00
  -36    6   20     -4.33      0.00
  -36    6   21      2.72      0.00
  -36    6   22      0.10      0.00
  -36    6   23     -1.47      0.00
  -36    6   24      1.08      0.00
  -36    6   25      0.74      0.00
  -36    6   26     -1.33      0.00
  -36    6   27     -1.04      0.00
  -36    6   28     -3.51      0.00
  -36    6   29      3.61      0.00
  -36    6   30     -2.71      0.00
  -36    6   31      2.28      0.00
  -36    6   32      0.07      0.00
  -36    6   33     -2.99      0.00
  -36    6   34     -0.03      0.00
  -36    6   35      1.62      0.00
  -36    6   36      2.46      0.00
  -36    6   37      1.82      0.00
  -36    6   38      0.05      0.00
  -36    6   39     -0.57      0.00
  -36    6   40      0.86      0.00
  -36    6   41      2.19      0.00
  -36    6   42     -0.71      0.00
  -36    8    1     -0.11      0.00
  -36    8    2      1.86      0.00
  -36    8    3      0.12      0.00
  -36    8    4      1.33      0.00
  -36    8    5      1.98      0.00
  -36    8    6      0.64      0.00
  -36    8    7      0.39      0.00
  -36    8    8      1.59      0.00
  -36    8    9     -0.90      0.00
  -36    8   10      1.15      0.00
  -36    8   11     -2.81      0.00
  -36    8   12     -1.61      0.00
  -36    8   13      1.64      0.00
  -36    8   14     -0.32      0.00
  -36    8   15     -4.95      0.00
  -36    8   16      0.35      0.00
  -36    8   17      1.10      0.00
  -36    8   18      0.95      0.00
  -36    8   19     -0.89      0.00
  -36    8   20     -0.22      0.00
  -36    8   21      5.22      0.00
  -36    8   22      3.30      0.00
  -36    8   23      1.51      0.00
  -36    8   24     -0.54      0.00
  -36    8   25     -0.19      0.00
  -36    8   26      5.67      0.00
  -36    8   27     -1.81      0.00
  -36    8   28      0.98      0.00
  -36    8   29      2.72      0.00
  -36    8   30     -2.10      0.00
  -36    8   31      1.54      0.00
  -36    8   32     -0.48      0.00
  -36    8   33      1.27      0.00
  -36    8   34      0.24      0.00
  -36    8   35      0.34      0.00
  -36    8   36      0.46      0.00
  -36    8   37      1.12      0.00
  -36    8   38      3.45      0.00
  -36    8   39     -0.50      0.00
  -36    8   40     -2.59      0.00
  -36    8   41      0.75      0.00
  -36   10    1      0.65      0.00
  -36   10    2      2.67      0.00
  -36   10    3      0.84      0.00
  -36   10    4      1.05      0.00
  -36   10    5     -0.21      0.00
  -36   10    6     -3.84      0.00
  -36   10    7      1.84      0.00
  -36   10    8      0.39      0.00
  -36   10    9     -0.20      0.00
  -36   10   10     -0.44      0.00
  -36   10   11     -3.27      0.00
  -36   10   12     -2.45      0.00
  -36   10   13      0.53      0.00
  -36   10   14     -1.08      0.00
  -36   10   15     -2.50      0.00
  -36   10   16     -0.40      0.00
  -36   10   17      0.62      0.00
  -36   10   18      3.17      0.00
  -36   10   19     -0.62      0.00
  -36   10   20      0.21      0.00
  -36   10   21     -1.46      0.00
  -36   10   22     -3.69      0.00
  -36   10   23      0.48      0.00
  -36   10   24     -1.14      0.00
  -36   10   25     -2.75      0.00
  -36   10   26      1.45      0.00
  -36   10   27     -1.90      0.00
  -36   10   28     -3.07      0.00
  -36   10   29     -3.19      0.00
  -36   10   30     -0.44      0.00
  -36   10   31     -1.98      0.00
  -36   10   32     -2.01      0.00
  -36   10   33      4.52      0.00
  -36   10   34      0.85      0.00
  -36   10   35      2.48      0.00
  -36   10   36      1.36      0.00
  -36   10   37      1.98      0.00
  -36   10   38     -1.89      0.00
  -36   10   39     -3.41      0.00
  -36   10   40     -0.42      0.00
  -36   12    1     -1.74      0.00
  -36   12    2     -3.09      0.00
  -36   12    3      0.79      0.00
  -36   12    4     -0.21      0.00
  -36   12    5     -3.10      0.00
  -36   12    6     -0.03      0.00
  -36   12    7      1.82      0.00
  -36   12    8     -2.73      0.00
  -36   12    9      1.37      0.00
  -36   12   10     -1.31      0.00
  -36   12   11     -0.23      0.00
  -36   12   12      1.82      0.00
  -36   12   13      2.99      0.00
  -36   12   14      3.79      0.00
  -36   12   15      2.45      0.00
  -36   12   16     -0.10      0.00
  -36   12   17     -0.87      0.00
  -36   12   18     -0.39      0.00
  -36   12   19      0.53      0.00
  -36   12   20      0.19      0.00
  -36   12   21      4.08      0.00
  -36   12   22      2.41      0.00
  -36   12   23     -2.01      0.00
  -36   12   24     -2.03      0.00
  -36   12   25      3.90      0.00
  -36   12   26      2.17      0.00
  -36   12   27     -1.02      0.00
  -36   12   28      1.78      0.00
  -36   12   29      3.10      0.00
  -36   12   30      3.73      0.00
  -36   12   31     -1.17      0.00
  -36   12   32      2.21      0.00
  -36   12   33      1.92      0.00
  -36   12   34      1.23      0.00
  -36   12   35     -0.69      0.00
  -36   12   36     -2.33      0.00
  -36   12   37     -0.33      0.00
  -36   12   38     -0.84      0.00
  -36   12   39      0.71      0.00
  -36   14    1      0.10      0.00
  -36   14    2     -2.12      0.00
  -36   14    3      3.38      0.00
  -36   14    4      6.76      0.00
  -36   14    5      2.99      0.00
  -36   14    6      4.26      0.00
  -36   14    7     -2.48      0.00
  -36   14    8      0.11      0.00
  -36   14    9      1.35      0.00
  -36   14   10      1.48      0.00
  -36   14   11      3.72      0.00
  -36   14   12      0.60      0.00
  -36   14   13     -3.71      0.00
  -36   14   14      0.63      0.00
  -36   14   15      1.16      0.00
  -36   14   16     -1.35      0.00
  -36   14   17     -5.96      0.00
  -36   14   18     -0.47      0.00
  -36   14   19      3.54      0.00
  -36   14   20      0.90      0.00
  -36   14   21     -2.49      0.00
  -36   14   22     -1.84      0.00
  -36   14   23      0.63      0.00
  -36   14   24      0.08      0.00
  -36   14   25      1.59      0.00
  -36   14   26     -1.24      0.00
  -36   14   27     -0.76      0.00
  -36   14   28     -0.87      0.00
  -36   14   29      0.13      0.00
  -36   14   30     -4.26      0.00
  -36   14   31     -2.61      0.00
  -36   14   32     -1.29      0.00
  -36   14   33      0.68      0.00
  -36   14   34     -1.20      0.00
  -36   14   35     -5.32      0.00
  -36   14   36     -0.02      0.00
  -36   14   37      0.66      0.00
  -36   14   38     -0.90      0.00
  -36   16    1      1.11      0.00
  -36   16    2     -0.15      0.00
  -36   16    3      2.79      0.00
  -36   16    4      1.90      0.00
  -36   16    5     -0.67      0.00
  -36   16    6     -4.78      0.00
  -36   16    7     -0.54      0.00
  -36   16    8     -4.21      0.00
  -36   16    9     -1.38      0.00
  -36   16   10      0.56      0.00
  -36   16   11     -0.72      0.00
  -36   16   12     -0.54      0.00
  -36   16   13      1.09      0.00
  -36   16   14      0.63      0.00
  -36   16   15      0.75      0.00
  -36   16   16      1.32      0.00
  -36   16   17      0.55      0.00
  -36   16   18      0.53      0.00
  -36   16   19     -1.18      0.00
  -36   16   20      0.44      0.00
  -36   16   21     -0.54      0.00
  -36   16   22      2.51      0.00
  -36   16   23      0.05      0.00
  -36   16   24      0.24      0.00
  -36   16   25      1.26      0.00
  -36   16   26      0.15      0.00
  -36   16   27     -2.19      0.00
  -36   16   28      1.16      0.00
  -36   16   29      0.21      0.00
  -36   16   30      2.89      0.00
  -36   16   31      2.09      0.00
  -36   16   32      2.33      0.00
  -36   16   33      1.46      0.00
  -36   16   34     -1.51      0.00
  -36   16   35      3.72      0.00
  -36   16   36      1.80      0.00
  -36   18    1      0.98      0.00
  -36   18    2      0.85      0.00
  -36   18    3     -1.36      0.00
  -36   18    4      2.28      0.00
  -36   18    5     -2.25      0.00
  -36   18    6      0.52      0.00
  -36   18    7      1.16      0.00
  -36   18    8      2.52      0.00
  -36   18    9      2.71      0.00
  -36   18   10      1.29      0.00
  -36   18   11      4.62      0.00
  -36   18   12      4.91      0.00
  -36   18   13      0.41      0.00
  -36   18   14     -1.25      0.00
  -36   18   15     -2.30      0.00
  -36   18   16     -0.88      0.00
  -36   18   17     -3.10      0.00
  -36   18   18      3.45      0.00
  -36   18   19     -0.39      0.00
  -36   18   20     -1.89      0.00
  -36   18   21     -0.90      0.00
  -36   18   22     -0.04      0.00
  -36   18   23      0.62      0.00
  -36   18   24     -2.47      0.00
  -36   18   25     -1.24      0.00
  -36   18   26      0.88      0.00
  -36   18   27     -0.48      0.00
  -36   18   28     -0.96      0.00
  -36   18   29     -0.27      0.00
  -36   18   30     -1.16      0.00
  -36   18   31     -2.37      0.00
  -36   18   32     -2.01      0.00
  -36   18   33     -2.73      0.00
  -36   18   34      0.12      0.00
  -36   20    1     -2.61      0.00
  -36   20    2     -0.12      0.00
  -36   20    3     -0.51      0.00
  -36   20    4     -0.39      0.00
  -36   20    5      1.37      0.00
  -36   20    6      0.72      0.00
  -36   20    7      0.74      0.00
  -36   20    8     -1.33      0.00
  -36   20    9     -0.75      0.00
  -36   20   10      0.43      0.00
  -36   20   11     -0.41      0.00
  -36   20   12     -5.34      0.00
  -36   20   13      4.52      0.00
  -36   20   14     -6.42      0.00
  -36   20   15     -4.35      0.00
  -36   20   16     -1.84      0.00
  -36   20   17     -2.09      0.00
  -36   20   18      2.65      0.00
  -36   20   19      0.32      0.00
  -36   20   20      0.77      0.00
  -36   20   21     -2.26      0.00
  -36   20   22     -0.34      0.00
  -36   20   23     -1.55      0.00
  -36   20   24     -1.44      0.00
  -36   20   25     -0.04      0.00
  -36   20   26     -0.26      0.00
  -36   20   27      1.46      0.00
  -36   20   28      1.71      0.00
  -36   20   29     -1.02      0.00
  -36   20   30      0.87      0.00
  -36   20   31      2.19      0.00
  -36   20   32      1.64      0.00
  -36   22    1     -1.41      0.00
  -36   22    2      1.42      0.00
  -36   22    3      0.93      0.00
  -36   22    4      1.77      0.00
  -36   22    5     -2.45      0.00
  -36   22    6      0.16      0.00
  -36   22    7     -0.48      0.00
  -36   22    8      0.42      0.00
  -36   22    9      0.55      0.00
  -36   22   10      1.23      0.00
  -36   22   11     -2.16      0.00
  -36   22   12     -0.30      0.00
  -36   22   13      0.48      0.00
  -36   22   14     -1.24      0.00
  -36   22   15     -0.39      0.00
  -36   22   16     -1.14      0.00
  -36   22   17      1.94      0.00
  -36   22   18      1.49      0.00
  -36   22   19      3.95      0.00
  -36   22   20     -2.84      0.00
  -36   22   21      0.27      0.00
  -36   22   22      1.25      0.00
  -36   22   23     -0.18      0.00
  -36   22   24     -0.57      0.00
  -36   22   25      0.10      0.00
  -36   22   26      4.77      0.00
  -36   22   27      3.32      0.00
  -36   22   28     -2.47      0.00
  -36   22   29     -0.84      0.00
  -36   24    1      0.40      0.00
  -36   24    2      4.03      0.00
  -36   24    3      2.96      0.00
  -36   24    4     -2.27      0.00
  -36   24    5      0.40      0.00
  -36   24    6     -0.76      0.00
  -36   24    7     -1.54      0.00
  -36   24    8      2.53      0.00
  -36   24    9     -1.96      0.00
  -36   24   10     -0.88      0.00
  -36   24   11      4.33      0.00
  -36   24   12     -1.02      0.00
  -36   24   13     -2.16      0.00
  -36   24   14     -2.15      0.00
  -36   24   15     -0.71      0.00
  -36   24   16      1.00      0.00
  -36   24   17      1.31      0.00
  -36   24   18      2.83      0.00
  -36   24   19     -2.26      0.00
  -36   24   20     -0.42      0.00
  -36   24   21      2.90      0.00
  -36   24   22      0.26      0.00
  -36   24   23     -2.80      0.00
  -36   24   24     -1.20      0.00
  -36   24   25      1.14      0.00
  -36   26    1     -2.97      0.00
  -36   26    2      1.24      0.00
  -36   26    3     -3.18      0.00
  -36   26    4      1.68      0.00
  -36   26    5      2.50      0.00
  -36   26    6     -2.34      0.00
  -36   26    7     -1.04      0.00
  -36   26    8     -0.51      0.00
  -36   26    9      0.54      0.00
  -36   26   10      4.30      0.00
  -36   26   11      0.24      0.00
  -36   26   12      0.28      0.00
  -36   26   13     -2.18      0.00
  -36   26   14      1.58      0.00
  -36   26   15      1.94      0.00
  -36   26   16      0.13      0.00
  -36   26   17      1.31      0.00
  -36   26   18      0.73      0.00
  -36   26   19      1.81      0.00
  -36   26   20     -1.78      0.00
  -36   26   21      0.05      0.00
  -36   28    1      1.81      0.00
  -36   28    2     -1.02      0.00
  -36   28    3     -3.12      0.00
  -36   28    4     -0.49      0.00
  -36   28    5      1.00      0.00
  -36   28    6      0.95      0.00
  -36   28    7     -1.24      0.00
  -36   28    8     -2.57      0.00
  -36   28    9     -1.11      0.00
  -36   28   10      0.35      0.00
  -36   28   11     -1.51      0.00
  -36   28   12     -0.48      0.00
  -36   28   13      1.43      0.00
  -35    1    1     -3.38      0.00
  -35    1    2      0.67      0.00
  -35    1    3      0.46      0.00
  -35    1    4      4.49      0.00
  -35    1    5     -3.45      0.00
  -35    1    6     -1.95      0.00
  -35    1    7      2.52      0.00
  -35    1    8     -3.07      0.00
  -35    1    9     -2.04      0.00
  -35    1   10     -1.35      0.00
  -35    1   11     -0.31      0.00
  -35    1   12      4.27      0.00
  -35    1   13     -6.15      0.00
  -35    1   14      2.17      0.00
  -35    1   15     -1.67      0.00
  -35    1   16     -3.73      0.00
  -35    1   17      2.46      0.00
  -35    1   18     -4.82      0.00
  -35    1   19     -1.08      0.00
  -35    1   20     -1.38      0.00
  -35    1   21      3.82      0.00
  -35    1   22      5.47      0.00
  -35    1   23     -0.64      0.00
  -35    1   24      1.58      0.00
  -35    1   25     -4.94      0.00
  -35    1   26     -0.41      0.00
  -35    1   27      1.49      0.00
  -35    1   28      1.20      0.00
  -35    1   29      0.58      0.00
  -35    1   30     -2.13      0.00
  -35    1   31      3.29      0.00
  -35    1   32      4.07      0.00
  -35    1   33      0.64      0.00
  -35    1   34      2.34      0.00
  -35    1   35     -2.46      0.00
  -35    1   36     -2.89      0.00
  -35    1   37     -0.35      0.00
  -35    1   38      0.91      0.00
  -35    1   39      0.13      0.00
  -35    1   40     -0.87      0.00
  -35    1   41      0.13      0.00
  -35    1   42     -2.02      0.00
  -35    1   43     -0.78      0.00
  -35    1   44      1.16      0.00
  -35    3    1      4.00      0.00
  -35    3    2      1.96      0.00
  -35    3    3     -2.95      0.00
  -35    3    4      6.15      0.00
  -35    3    5     -2.32      0.00
  -35    3    6      4.21      0.00
  -35    3    7     -0.90      0.00
  -35    3    8     -1.44      0.00
  -35    3    9      4.82      0.00
  -35    3   10     -4.29      0.00
  -35    3   11      1.16      0.00
  -35    3   12     -1.81      0.00
  -35    3   13     -3.11      0.00
  -35    3   14      5.14      0.00
  -35    3   15     -1.73      0.00
  -35    3   16      3.44      0.00
  -35    3   17     -1.17      0.00
  -35    3   18      0.11      0.00
  -35    3   19      0.22      0.00
  -35    3   20     -3.71      0.00
  -35    3   21      3.31      0.00
  -35    3   22     -3.07      0.00
  -35    3   23      1.32      0.00
  -35    3   24     -0.82      0.00
  -35    3   25      0.70      0.00
  -35    3   26      2.54      0.00
  -35    3   27     -2.02      0.00
  -35    3   28     -2.72      0.00
  -35    3   29      0.98      0.00
  -35    3   30      1.64      0.00
  -35    3   31      2.75      0.00
  -35    3   32     -1.41      0.00
  -35    3   33     -4.86      0.00
  -35    3   34     -2.47      0.00
  -35    3   35      2.14      0.00
  -35    3   36     -1.35      0.00
  -35    3   37     -0.29      0.00
  -35    3   38      2.11      0.00
  -35    3   39     -0.29      0.00
  -35    3   40     -1.24      0.00
  -35    3   41      0.49      0.00
  -35    3   42     -1.85      0.00
  -35    3   43      5.18      0.00
  -35    5    1      1.92      0.00
  -35    5    2     -3.54      0.00
  -35    5    3     -2.32      0.00
  -35    5    4     -0.09      0.00
  -35    5    5     -1.47      0.00
  -35    5    6      0.50      0.00
  -35    5    7      2.39      0.00
  -35    5    8      2.27      0.00
  -35    5    9     -1.52      0.00
  -35    5   10     -6.01      0.00
  -35    5   11      0.94      0.00
  -35    5   12     -1.48      0.00
  -35    5   13      0.34      0.00
  -35    5   14     -1.77      0.00
  -35    5   15      5.03      0.00
  -35    5   16      5.39      0.00
  -35    5   17     -1.35      0.00
  -35    5   18     -1.23      0.00
  -35    5   19     -2.09      0.00
  -35    5   20     -1.66      0.00
  -35    5   21     -1.43      0.00
  -35    5   22      5.28      0.00
  -35    5   23      1.65      0.00
  -35    5   24     -2.09      0.00
  -35    5   25      2.27      0.00
  -35    5   26     -2.21      0.00
  -35    5   27     -0.97      0.00
  -35    5   28      3.54      0.00
  -35    5   29     -1.60      0.00
  -35    5   30     -1.15      0.00
  -35    5   31      0.83      0.00
  -35    5   32      1.21      0.00
  -35    5   33     -1.33      0.00
  -35    5   34      0.09      0.00
  -35    5   35      2.43      0.00
  -35    5   36      2.70      0.00
  -35    5   37     -0.72      0.00
  -35    5   38     -2.56      0.00
  -35    5   39     -1.98      0.00
  -35    5   40     -0.12      0.00
  -35    5   41      1.35      0.00
  -35    5   42      2.77      0.00
  -35    5   43     -2.38      0.00
  -35    7    1     -0.79      0.00
  -35    7    2      3.09      0.00
  -35    7    3     -1.25      0.00
  -35    7    4     -1.24      0.00
  -35    7    5     -1.35      0.00
  -35    7    6      1.79      0.00
  -35    7    7     -0.48      0.00
  -35    7    8      1.28      0.00
  -35    7    9     -2.11      0.00
  -35    7   10     -0.00      0.00
  -35    7   11     -2.74      0.00
  -35    7   12     -0.88      0.00
  -35    7   13      4.89      0.00
  -35    7   14      2.07      0.00
  -35    7   15     -1.99      0.00
  -35    7   16     -0.90      0.00
  -35    7   17      2.90      0.00
  -35    7   18      1.62      0.00
  -35    7   19     -3.03      0.00
  -35    7   20     -1.44      0.00
  -35    7   21      2.14      0.00
  -35    7   22      4.43      0.00
  -35    7   23     -4.96      0.00
  -35    7   24     -0.55      0.00
  -35    7   25      1.49      0.00
  -35    7   26     -1.51      0.00
  -35    7   27      4.53      0.00
  -35    7   28      3.26      0.00
  -35    7   29      1.78      0.00
  -35    7   30      0.63      0.00
  -35    7   31     -2.62      0.00
  -35    7   32     -0.12      0.00
  -35    7   33      0.83      0.00
  -35    7   34     -0.03      0.00
  -35    7   35      0.67      0.00
  -35    7   36     -2.74      0.00
  -35    7   37     -2.73      0.00
  -35    7   38     -1.44      0.00
  -35    7   39     -0.20      0.00
  -35    7   40      1.03      0.00
  -35    7   41     -0.13      0.00
  -35    7   42      2.33      0.00
  -35    9    1     -0.13      0.00
  -35    9    2     -3.72      0.00
  -35    9    3     -0.65      0.00
  -35    9    4     -0.45      0.00
  -35    9    5     -0.09      0.00
  -35    9    6     -0.34      0.00
  -35    9    7      1.12      0.00
  -35    9    8      1.63      0.00
  -35    9    9      1.04      0.00
  -35    9   10     -1.06      0.00
  -35    9   11     -2.48      0.00
  -35    9   12     -0.44      0.00
  -35    9   13      2.95      0.00
  -35    9   14      1.66      0.00
  -35    9   15      0.99      0.00
  -35    9   16     -0.21      0.00
  -35    9   17     -0.80      0.00
  -35    9   18     -2.55      0.00
  -35    9   19      1.03      0.00
  -35    9   20     -3.37      0.00
  -35    9   21     -0.63      0.00
  -35    9   22     -1.07      0.00
  -35    9   23     -1.14      0.00
  -35    9   24     -1.67      0.00
  -35    9   25     -0.71      0.00
  -35    9   26      1.48      0.00
  -35    9   27     -1.11      0.00
  -35    9   28     -0.75      0.00
  -35    9   29     -1.03      0.00
  -35    9   30     -2.29      0.00
  -35    9   31     -0.83      0.00
  -35    9   32      2.30      0.00
  -35    9   33     -2.57      0.00
  -35    9   34      1.31      0.00
  -35    9   35     -2.13      0.00
  -35    9   36     -3.33      0.00
  -35    9   37      2.66      0.00
  -35    9   38      0.17      0.00
  -35    9   39     -2.49      0.00
  -35    9   40     -0.09      0.00
  -35    9   41     -0.03      0.00
  -35    9   42      2.22      0.00
  -35   11    1     -3.56      0.00
  -35   11    2     -2.35      0.00
  -35   11    3     -1.82      0.00
  -35   11    4      2.00      0.00
  -35   11    5      1.91      0.00
  -35   11    6     -2.09      0.00
  -35   11    7     -1.32      0.00
  -35   11    8      1.00      0.00
  -35   11    9     -2.79      0.00
  -35   11   10      2.76      0.00
  -35   11   11     -0.85      0.00
  -35   11   12     -2.05      0.00
  -35   11   13      4.37      0.00
  -35   11   14      3.20      0.00
  -35   11   15     -1.37      0.00
  -35   11   16     -0.99      0.00
  -35   11   17     -2.18      0.00
  -35   11   18      0.87      0.00
  -35   11   19     -3.15      0.00
  -35   11   20      3.39      0.00
  -35   11   21      0.58      0.00
  -35   11   22      2.24      0.00
  -35   11   23      1.87      0.00
  -35   11   24     -2.76      0.00
  -35   11   25      1.97      0.00
  -35   11   26      4.12      0.00
  -35   11   27     -1.03      0.00
  -35   11   28     -1.34      0.00
  -35   11   29      4.25      0.00
  -35   11   30     -0.17      0.00
  -35   11   31     -0.62      0.00
  -35   11   32     -0.61      0.00
  -35   11   33     -1.26      0.00
  -35   11   34     -0.95      0.00
  -35   11   35     -5.42      0.00
  -35   11   36     -0.33      0.00
  -35   11   37      2.00      0.00
  -35   11   38     -1.61      0.00
  -35   11   39      4.08      0.00
  -35   11   40      2.35      0.00
  -35   11   41      0.93      0.00
  -35   13    1      0.80      0.00
  -35   13    2     -1.14      0.00
  -35   13    3     -1.29      0.00
  -35   13    4      0.67      0.00
  -35   13    5      3.86      0.00
  -35   13    6     -1.46      0.00
  -35   13    7      3.30      0.00
  -35   13    8     -2.90      0.00
  -35   13    9     -0.82      0.00
  -35   13   10      2.05      0.00
  -35   13   11      0.56      0.00
  -35   13   12     -1.14      0.00
  -35   13   13     -2.13      0.00
  -35   13   14     -5.68      0.00
  -35   13   15      1.91      0.00
  -35   13   16     -0.70      0.00
  -35   13   17     -0.08      0.00
  -35   13   18     -2.24      0.00
  -35   13   19      0.43      0.00
  -35   13   20      2.67      0.00
  -35   13   21     -2.90      0.00
  -35   13   22     -3.53      0.00
  -35   13   23     -0.10      0.00
  -35   13   24      2.42      0.00
  -35   13   25      0.71      0.00
  -35   13   26     -0.10      0.00
  -35   13   27     -3.91      0.00
  -35   13   28     -1.69      0.00
  -35   13   29     -1.97      0.00
  -35   13   30     -1.64      0.00
  -35   13   31     -3.61      0.00
  -35   13   32     -0.64      0.00
  -35   13   33      3.04      0.00
  -35   13   34      1.68      0.00
  -35   13   35     -0.63      0.00
  -35   13   36      1.37      0.00
  -35   13   37     -0.65      0.00
  -35   13   38      2.56      0.00
  -35   13   39      0.18      0.00
  -35   13   40     -1.86      0.00
  -35   15    1     -0.06      0.00
  -35   15    2      0.07      0.00
  -35   15    3     -0.21      0.00
  -35   15    4      1.41      0.00
  -35   15    5     -4.78      0.00
  -35   15    6     -1.29      0.00
  -35   15    7     -2.81      0.00
  -35   15    8      0.31      0.00
  -35   15    9     -1.46      0.00
  -35   15   10     -0.80      0.00
  -35   15   11      2.21      0.00
  -35   15   12     -0.94      0.00
  -35   15   13     -1.37      0.00
  -35   15   14      1.08      0.00
  -35   15   15      2.57      0.00
  -35   15   16     -1.57      0.00
  -35   15   17      1.04      0.00
  -35   15   18      1.60      0.00
  -35   15   19      1.62      0.00
  -35   15   20     -1.31      0.00
  -35   15   21      1.97      0.00
  -35   15   22      2.21      0.00
  -35   15   23     -0.65      0.00
  -35   15   24     -4.09      0.00
  -35   15   25     -0.18      0.00
  -35   15   26      0.95      0.00
  -35   15   27     -0.36      0.00
  -35   15   28     -0.54      0.00
  -35   15   29      5.01      0.00
  -35   15   30      0.06      0.00
  -35   15   31      2.79      0.00
  -35   15   32      3.46      0.00
  -35   15   33      0.95      0.00
  -35   15   34      0.07      0.00
  -35   15   35      0.12      0.00
  -35   15   36      4.07      0.00
  -35   15   37      0.89      0.00
  -35   15   38     -4.13      0.00
  -35   17    1     -0.84      0.00
  -35   17    2     -3.18      0.00
  -35   17    3     -0.97      0.00
  -35   17    4     -2.05      0.00
  -35   17    5     -0.90      0.00
  -35   17    6      0.36      0.00
  -35   17    7      0.54      0.00
  -35   17    8      4.81      0.00
  -35   17    9      1.46      0.00
  -35   17   10     -0.02      0.00
  -35   17   11     -1.93      0.00
  -35   17   12      3.35      0.00
  -35   17   13      1.14      0.00
  -35   17   14     -3.37      0.00
  -35   17   15     -3.03      0.00
  -35   17   16     -0.59      0.00
  -35   17   17      1.59      0.00
  -35   17   18     -2.21      0.00
  -35   17   19      4.01      0.00
  -35   17   20      0.79      0.00
  -35   17   21     -2.04      0.00
  -35   17   22      1.53      0.00
  -35   17   23     -0.49      0.00
  -35   17   24     -0.31      0.00
  -35   17   25      0.86      0.00
  -35   17   26     -0.24      0.00
  -35   17   27     -0.21      0.00
  -35   17   28      4.43      0.00
  -35   17   29     -2.12      0.00
  -35   17   30     -2.33      0.00
  -35   17   31     -1.78      0.00
  -35   17   32     -3.61      0.00
  -35   17   33      1.00      0.00
  -35   17   34     -0.57      0.00
  -35   17   35     -1.78      0.00
  -35   17   36      1.08      0.00
  -35   19    1      1.50      0.00
  -35   19    2     -3.08      0.00
  -35   19    3      2.28      0.00
  -35   19    4      1.01      0.00
  -35   19    5     -0.78      0.00
  -35   19    6     -0.01      0.00
  -35   19    7      0.16      0.00
  -35   19    8     -2.55      0.00
  -35   19    9     -4.16      0.00
  -35   19   10     -3.06      0.00
  -35   19   11     -0.91      0.00
  -35   19   12      1.55      0.00
  -35   19   13     -4.54      0.00
  -35   19   14      2.87      0.00
  -35   19   15     -2.40      0.00
  -35   19   16      2.66      0.00
  -35   19   17      3.57      0.00
  -35   19   18     -0.26      0.00
  -35   19   19      2.57      0.00
  -35   19   20     -0.49      0.00
  -35   19   21      0.52      0.00
  -35   19   22      1.57      0.00
  -35   19   23     -1.45      0.00
  -35   19   24     -3.77      0.00
  -35   19   25      1.33      0.00
  -35   19   26     -0.63      0.00
  -35   19   27      0.69      0.00
  -35   19   28      0.57      0.00
  -35   19   29      0.29      0.00
  -35   19   30     -1.30      0.00
  -35   19   31      1.44      0.00
  -35   19   32      2.76      0.00
  -35   19   33      3.67      0.00
  -35   19   34      0.88      0.00
  -35   21    1      3.06      0.00
  -35   21    2      0.53      0.00
  -35   21    3      1.59      0.00
  -35   21    4     -0.96      0.00
  -35   21    5      0.36      0.00
  -35   21    6     -2.21      0.00
  -35   21    7     -3.81      0.00
  -35   21    8      0.41      0.00
  -35   21    9      3.68      0.00
  -35   21   10      0.82      0.00
  -35   21   11      4.92      0.00
  -35   21   12     -0.52      0.00
  -35   21   13      4.04      0.00
  -35   21   14     -0.97      0.00
  -35   21   15      1.97      0.00
  -35   21   16      2.80      0.00
  -35   21   17      0.31      0.00
  -35   21   18      2.08      0.00
  -35   21   19     -1.40      0.00
  -35   21   20     -0.67      0.00
  -35   21   21     -2.40      0.00
  -35   21   22      1.53      0.00
  -35   21   23      0.08      0.00
  -35   21   24     -1.09      0.00
  -35   21   25      1.08      0.00
  -35   21   26      2.47      0.00
  -35   21   27      2.37      0.00
  -35   21   28     -0.05      0.00
  -35   21   29     -6.28      0.00
  -35   21   30      0.93      0.00
  -35   21   31      1.20      0.00
  -35   21   32     -1.58      0.00
  -35   23    1     -5.62      0.00
  -35   23    2     -2.38      0.00
  -35   23    3      3.75      0.00
  -35   23    4      0.76      0.00
  -35   23    5     -2.73      0.00
  -35   23    6     -1.98      0.00
  -35   23    7      2.35      0.00
  -35   23    8      4.72      0.00
  -35   23    9     -2.41      0.00
  -35   23   10      2.26      0.00
  -35   23   11     -2.67      0.00
  -35   23   12      3.49      0.00
  -35   23   13     -1.58      0.00
  -35   23   14     -2.55      0.00
  -35   23   15      0.36      0.00
  -35   23   16     -2.32      0.00
  -35   23   17      2.81      0.00
  -35   23   18     -0.47      0.00
  -35   23   19     -1.91      0.00
  -35   23   20     -3.21      0.00
  -35   23   21     -0.20      0.00
  -35   23   22     -0.05      0.00
  -35   23   23     -1.65      0.00
  -35   23   24     -1.15      0.00
  -35   23   25      1.42      0.00
  -35   23   26     -0.10      0.00
  -35   23   27      0.65      0.00
  -35   23   28     -5.08      0.00
  -35   23   29     -0.32      0.00
  -35   25    1      0.74      0.00
  -35   25    2      1.25      0.00
  -35   25    3      1.79      0.00
  -35   25    4     -2.03      0.00
  -35   25    5      2.94      0.00
  -35   25    6      2.40      0.00
  -35   25    7      2.54      0.00
  -35   25    8     -1.30      0.00
  -35   25    9     -3.28      0.00
  -35   25   10     -1.50      0.00
  -35   25   11      3.45      0.00
  -35   25   12     -0.10      0.00
  -35   25   13     -2.91      0.00
  -35   25   14      2.58      0.00
  -35   25   15      0.49      0.00
  -35   25   16      0.77      0.00
  -35   25   17      1.11      0.00
  -35   25   18     -0.44      0.00
  -35   25   19     -1.99      0.00
  -35   25   20      1.21      0.00
  -35   25   21     -1.77      0.00
  -35   25   22     -0.49      0.00
  -35   25   23      0.96      0.00
  -35   25   24      3.08      0.00
  -35   25   25      3.94      0.00
  -35   27    1      2.65      0.00
  -35   27    2      6.92      0.00
  -35   27    3     -2.30      0.00
  -35   27    4     -1.24      0.00
  -35   27    5      0.48      0.00
  -35   27    6     -4.00      0.00
  -35   27    7     -1.24      0.00
  -35   27    8     -1.91      0.00
  -35   27    9     -0.47      0.00
  -35   27   10     -2.54      0.00
  -35   27   11      1.50      0.00
  -35   27   12     -1.09      0.00
  -35   27   13     -1.63      0.00
  -35   27   14      2.28      0.00
  -35   27   15     -1.57      0.00
  -35   27   16     -2.25      0.00
  -35   27   17      0.89      0.00
  -35   27   18     -0.24      0.00
  -35   27   19      1.38      0.00
  -35   27   20     -2.18      0.00
  -35   27   21     -1.59      0.00
  -35   29    1      2.74      0.00
  -35   29    2     -2.42      0.00
  -35   29    3     -1.45      0.00
  -35   29    4      2.29      0.00
  -35   29    5     -1.61      0.00
  -35   29    6     -1.25      0.00
  -35   29    7     -4.38      0.00
  -35   29    8      3.78      0.00
  -35   29    9      4.90      0.00
  -35   29   10      1.83      0.00
  -35   29   11      2.19      0.00
  -35   29   12     -2.20      0.00
  -35   29   13      0.08      0.00
  -34    0    2     -0.49      0.00
  -34    0    4     -5.94      0.00
  -34    0    6     -4.88      0.00
  -34    0    8      8.24      0.00
  -34    0   10     -2.29      0.00
  -34    0   12     -5.07      0.00
  -34    0   14     -7.59      0.00
  -34    0   16      6.52      0.00
  -34    0   18      7.02      0.00
  -34    0   22     -0.66      0.00
  -34    0   24     -4.11      0.00
  -34    0   26     -5.27      0.00
  -34    0   28      3.61      0.00
  -34    0   30     -1.18      0.00
  -34    0   32     -1.35      0.00
  -34    0   34     -2.19      0.00
  -34    0   36     -2.78      0.00
  -34    0   38      4.57      0.00
  -34    0   40     -2.37      0.00
  -34    0   42     -0.66      0.00
  -34    0   44     -2.51      0.00
  -34    2    1      1.84      0.00
  -34    2    2      1.24      0.00
  -34    2    3     -4.48      0.00
  -34    2    4     -6.36      0.00
  -34    2    5      1.41      0.00
  -34    2    6     -1.94      0.00
  -34    2    7      3.07      0.00
  -34    2    8      4.93      0.00
  -34    2    9     -2.72      0.00
  -34    2   10      5.69      0.00
  -34    2   11      1.80      0.00
  -34    2   12     -5.11      0.00
  -34    2   13     -2.27      0.00
  -34    2   14     -2.04      0.00
  -34    2   15      7.76      0.00
  -34    2   16      2.87      0.00
  -34    2   17      2.63      0.00
  -34    2   18      0.62      0.00
  -34    2   19     -2.53      0.00
  -34    2   20      1.06      0.00
  -34    2   21     -5.21      0.00
  -34    2   22      2.05      0.00
  -34    2   23     -3.45      0.00
  -34    2   24     -2.36      0.00
  -34    2   25     -1.18      0.00
  -34    2   26      2.67      0.00
  -34    2   27      4.69      0.00
  -34    2   28     -2.32      0.00
  -34    2   29     -6.87      0.00
  -34    2   30      3.33      0.00
  -34    2   31      3.83      0.00
  -34    2   32     -4.13      0.00
  -34    2   33     -4.57      0.00
  -34    2   34     -0.32      0.00
  -34    2   35      2.50      0.00
  -34    2   36      2.33      0.00
  -34    2   37      1.18      0.00
  -34    2   38      1.06      0.00
  -34    2   39     -0.73      0.00
  -34    2   40     -0.72      0.00
  -34    2   41     -0.08      0.00
  -34    2   42      2.82      0.00
  -34    2   43      0.07      0.00
  -34    2   44      0.82      0.00
  -34    2   45     -0.79      0.00
  -34    4    1      2.41      0.00
  -34    4    2     -3.06      0.00
  -34    4    3     -0.95      0.00
  -34    4    4     -2.66      0.00
  -34    4    5     -1.37      0.00
  -34    4    6      0.24      0.00
  -34    4    7     -0.66      0.00
  -34    4    8      3.52      0.00
  -34    4    9      0.45      0.00
  -34    4   10      0.69      0.00
  -34    4   11     -1.00      0.00
  -34    4   12      4.34      0.00
  -34    4   13     -2.43      0.00
  -34    4   14     -1.98      0.00
  -34    4   15     -1.11      0.00
  -34    4   16      0.30      0.00
  -34    4   17      0.42      0.00
  -34    4   18     -1.53      0.00
  -34    4   19     -0.92      0.00
  -34    4   20     -1.71      0.00
  -34    4   21      3.43      0.00
  -34    4   22      0.58      0.00
  -34    4   23     -0.13      0.00
  -34    4   24     -0.25      0.00
  -34    4   25     -1.96      0.00
  -34    4   26     -0.48      0.00
  -34    4   27     -0.57      0.00
  -34    4   28      0.54      0.00
  -34    4   29      2.03      0.00
  -34    4   30     -0.54      0.00
  -34    4   31     -3.83      0.00
  -34    4   32      1.51      0.00
  -34    4   33      0.94      0.00
  -34    4   34     -1.57      0.00
  -34    4   35      3.95      0.00
  -34    4   36      1.48      0.00
  -34    4   37     -0.52      0.00
  -34    4   38      0.01      0.00
  -34    4   39     -3.51      0.00
  -34    4   40      1.07      0.00
  -34    4   41      2.68      0.00
  -34    4   42     -0.05      0.00
  -34    4   43      1.09      0.00
  -34    4   44     -3.58      0.00
  -34    6    1      1.27      0.00
  -34    6    2     -1.59      0.00
  -34    6    3      6.25      0.00
  -34    6    4     -1.83      0.00
  -34    6    5     -0.13      0.00
  -34    6    6     -1.02      0.00
  -34    6    7      1.89      0.00
  -34    6    8      1.91      0.00
  -34    6    9      3.61      0.00
  -34    6   10     -1.25      0.00
  -34    6   11      3.58      0.00
  -34    6   12     -0.77      0.00
  -34    6   13     -1.55      0.00
  -34    6   14     -0.89      0.00
  -34    6   15     -2.59      0.00
  -34    6   16     -5.44      0.00
  -34    6   17      0.97      0.00
  -34    6   18      3.03      0.00
  -34    6   19      2.21      0.00
  -34    6   20     -1.45      0.00
  -34    6   21      1.60      0.00
  -34    6   22      1.54      0.00
  -34    6   23      0.38      0.00
  -34    6   24     -4.19      0.00
  -34    6   25      1.16      0.00
  -34    6   26      2.35      0.00
  -34    6   27     -0.06      0.00
  -34    6   28      0.63      0.00
  -34    6   29      1.21      0.00
  -34    6   30     -1.29      0.00
  -34    6   31      2.26      0.00
  -34    6   32      2.43      0.00
  -34    6   33     -4.50      0.00
  -34    6   34      1.67      0.00
  -34    6   35      3.14      0.00
  -34    6   36     -0.86      0.00
  -34    6   37     -0.56      0.00
  -34    6   38      3.25      0.00
  -34    6   39      2.89      0.00
  -34    6   40     -0.43      0.00
  -34    6   41     -1.32      0.00
  -34    6   42      1.02      0.00
  -34    6   43     -0.39      0.00
  -34    6   44     -0.57      0.00
  -34    8    1      0.79      0.00
  -34    8    2      2.65      0.00
  -34    8    3     -2.07      0.00
  -34    8    4      1.83      0.00
  -34    8    5      3.28      0.00
  -34    8    6      0.51      0.00
  -34    8    7     -2.95      0.00
  -34    8    8      2.99      0.00
  -34    8    9     -1.69      0.00
  -34    8   10     -1.13      0.00
  -34    8   11     -3.42      0.00
  -34    8   12     -2.59      0.00
  -34    8   13      1.57      0.00
  -34    8   14      0.47      0.00
  -34    8   15     -5.20      0.00
  -34    8   16      3.37      0.00
  -34    8   17      0.65      0.00
  -34    8   18     -0.19      0.00
  -34    8   19      1.36      0.00
  -34    8   20      3.14      0.00
  -34    8   21     -2.39      0.00
  -34    8   22      0.07      0.00
  -34    8   23     -2.33      0.00
  -34    8   24      1.33      0.00
  -34    8   25     -0.16      0.00
  -34    8   26     -4.58      0.00
  -34    8   27     -0.72      0.00
  -34    8   28     -2.38      0.00
  -34    8   29     -0.47      0.00
  -34    8   30     -3.69      0.00
  -34    8   31      1.16      0.00
  -34    8   32      3.46      0.00
  -34    8   33      3.82      0.00
  -34    8   34     -1.76      0.00
  -34    8   35     -0.96      0.00
  -34    8   36      1.92      0.00
  -34    8   37      1.78      0.00
  -34    8   38      2.46      0.00
  -34    8   39     -0.84      0.00
  -34    8   40     -4.84      0.00
  -34    8   41     -1.16      0.00
  -34    8   42     -2.14      0.00
  -34    8   43     -2.13      0.00
  -34   10    1      0.15      0.00
  -34   10    2     -2.08      0.00
  -34   10    3      1.80      0.00
  -34   10    4      1.61      0.00
  -34   10    5     -0.49      0.00
  -34   10    6     -4.50      0.00
  -34   10    7     -2.80      0.00
  -34   10    8     -3.15      0.00
  -34   10    9     -0.55      0.00
  -34   10   10      1.67      0.00
  -34   10   11      1.28      0.00
  -34   10   12     -1.28      0.00
  -34   10   13     -0.04      0.00
  -34   10   14      1.28      0.00
  -34   10   15     -0.20      0.00
  -34   10   16     -2.16      0.00
  -34   10   17      1.54      0.00
  -34   10   18      0.76      0.00
  -34   10   19      5.32      0.00
  -34   10   20     -4.18      0.00
  -34   10   21      2.10      0.00
  -34   10   22      0.96      0.00
  -34   10   23     -4.05      0.00
  -34   10   24      1.87      0.00
  -34   10   25     -0.48      0.00
  -34   10   26      3.84      0.00
  -34   10   27      0.28      0.00
  -34   10   28     -0.27      0.00
  -34   10   29      0.45      0.00
  -34   10   30      2.02      0.00
  -34   10   31      2.67      0.00
  -34   10   32     -0.37      0.00
  -34   10   33      2.00      0.00
  -34   10   34     -0.82      0.00
  -34   10   35     -1.25      0.00
  -34   10   36     -0.49      0.00
  -34   10   37     -0.46      0.00
  -34   10   38      1.47      0.00
  -34   10   39     -2.58      0.00
  -34   10   40      2.61      0.00
  -34   10   41     -0.21      0.00
  -34   10   42     -2.03      0.00
  -34   12    1      1.92      0.00
  -34   12    2      0.47      0.00
  -34   12    3      2.19      0.00
  -34   12    4      1.26      0.00
  -34   12    5     -2.33      0.00
  -34   12    6      1.46      0.00
  -34   12    7      0.81      0.00
  -34   12    8      0.87      0.00
  -34   12    9     -0.04      0.00
  -34   12   10      3.53      0.00
  -34   12   11      1.75      0.00
  -34   12   12     -1.89      0.00
  -34   12   13     -0.09      0.00
  -34   12   14      2.35      0.00
  -34   12   15     -2.47      0.00
  -34   12   16      3.77      0.00
  -34   12   17     -0.78      0.00
  -34   12   18     -1.11      0.00
  -34   12   19      0.04      0.00
  -34   12   20      0.02      0.00
  -34   12   21      1.57      0.00
  -34   12   22     -2.82      0.00
  -34   12   23     -0.92      0.00
  -34   12   24      0.33      0.00
  -34   12   25      0.83      0.00
  -34   12   26      0.02      0.00
  -34   12   27     -0.93      0.00
  -34   12   28     -1.02      0.00
  -34   12   29      1.87      0.00
  -34   12   30      1.07      0.00
  -34   12   31     -1.35      0.00
  -34   12   32     -0.34      0.00
  -34   12   33      2.20      0.00
  -34   12   34     -0.96      0.00
  -34   12   35      2.03      0.00
  -34   12   36     -1.46      0.00
  -34   12   37      1.57      0.00
  -34   12   38     -4.33      0.00
  -34   12   39      1.46      0.00
  -34   12   40     -0.20      0.00
  -34   12   41     -4.56      0.00
  -34   14    1      2.85      0.00
  -34   14    2      1.88      0.00
  -34   14    3      3.33      0.00
  -34   14    4      3.04      0.00
  -34   14    5      0.77      0.00
  -34   14    6     -5.53      0.00
  -34   14    7     -0.04      0.00
  -34   14    8     -2.18      0.00
  -34   14    9      1.09      0.00
  -34   14   10      3.06      0.00
  -34   14   11      0.72      0.00
  -34   14   12      2.84      0.00
  -34   14   13     -1.33      0.00
  -34   14   14     -1.54      0.00
  -34   14   15      2.07      0.00
  -34   14   16      2.10      0.00
  -34   14   17     -2.39      0.00
  -34   14   18     -2.44      0.00
  -34   14   19     -0.33      0.00
  -34   14   20      2.10      0.00
  -34   14   21      0.35      0.00
  -34   14   22      2.24      0.00
  -34   14   23      2.26      0.00
  -34   14   24     -4.24      0.00
  -34   14   25     -4.11      0.00
  -34   14   26      2.84      0.00
  -34   14   27      1.61      0.00
  -34   14   28      3.13      0.00
  -34   14   29      1.83      0.00
  -34   14   30      1.92      0.00
  -34   14   31     -3.58      0.00
  -34   14   32      1.39      0.00
  -34   14   33     -0.91      0.00
  -34   14   34     -4.21      0.00
  -34   14   35     -3.18      0.00
  -34   14   36      2.63      0.00
  -34   14   37      1.10      0.00
  -34   14   38     -0.07      0.00
  -34   14   39     -0.46      0.00
  -34   14   40     -1.22      0.00
  -34   16    1      1.57      0.00
  -34   16    2     -1.29      0.00
  -34   16    3     -3.78      0.00
  -34   16    4      0.17      0.00
  -34   16    5     -2.07      0.00
  -34   16    6     -0.14      0.00
  -34   16    7      2.31      0.00
  -34   16    8      0.29      0.00
  -34   16    9      2.91      0.00
  -34   16   10     -0.70      0.00
  -34   16   11      0.59      0.00
  -34   16   12     -1.84      0.00
  -34   16   13     -0.67      0.00
  -34   16   14     -0.87      0.00
  -34   16   15     -0.96      0.00
  -34   16   16      0.37      0.00
  -34   16   17      0.37      0.00
  -34   16   18     -0.78      0.00
  -34   16   19     -1.73      0.00
  -34   16   20      0.81      0.00
  -34   16   21      1.11      0.00
  -34   16   22     -1.46      0.00
  -34   16   23      0.95      0.00
  -34   16   24      1.44      0.00
  -34   16   25      3.10      0.00
  -34   16   26     -0.61      0.00
  -34   16   27     -1.14      0.00
  -34   16   28     -1.49      0.00
  -34   16   29      3.65      0.00
  -34   16   30     -4.91      0.00
  -34   16   31     -3.95      0.00
  -34   16   32     -0.54      0.00
  -34   16   33     -0.66      0.00
  -34   16   34      0.19      0.00
  -34   16   35      1.14      0.00
  -34   16   36      0.01      0.00
  -34   16   37      0.61      0.00
  -34   16   38      0.71      0.00
  -34   16   39     -1.25      0.00
  -34   18    1     -1.46      0.00
  -34   18    2      0.90      0.00
  -34   18    3      0.59      0.00
  -34   18    4      3.33      0.00
  -34   18    5      1.19      0.00
  -34   18    6     -1.39      0.00
  -34   18    7     -1.30      0.00
  -34   18    8      3.39      0.00
  -34   18    9     -3.19      0.00
  -34   18   10     -3.31      0.00
  -34   18   11      0.33      0.00
  -34   18   12      3.52      0.00
  -34   18   13      1.28      0.00
  -34   18   14     -5.59      0.00
  -34   18   15      0.78      0.00
  -34   18   16      3.35      0.00
  -34   18   17      0.21      0.00
  -34   18   18      1.23      0.00
  -34   18   19     -1.49      0.00
  -34   18   20     -1.94      0.00
  -34   18   21     -0.74      0.00
  -34   18   22     -0.55      0.00
  -34   18   23     -1.80      0.00
  -34   18   24     -2.45      0.00
  -34   18   25     -2.14      0.00
  -34   18   26      3.52      0.00
  -34   18   27     -1.09      0.00
  -34   18   28      1.25      0.00
  -34   18   29     -3.52      0.00
  -34   18   30     -0.86      0.00
  -34   18   31      1.00      0.00
  -34   18   32      2.02      0.00
  -34   18   33      2.59      0.00
  -34   18   34      0.01      0.00
  -34   18   35     -2.23      0.00
  -34   18   36     -0.02      0.00
  -34   18   37      0.75      0.00
  -34   20    1      0.79      0.00
  -34   20    2      1.54      0.00
  -34   20    3      1.68      0.00
  -34   20    4     -2.80      0.00
  -34   20    5     -0.67      0.00
  -34   20    6     -1.77      0.00
  -34   20    7      3.35      0.00
  -34   20    8      2.08      0.00
  -34   20    9      1.54      0.00
  -34   20   10      3.75      0.00
  -34   20   11     -1.56      0.00
  -34   20   12      2.23      0.00
  -34   20   13     -4.64      0.00
  -34   20   14     -0.02      0.00
  -34   20   15     -3.42      0.00
  -34   20   16      1.73      0.00
  -34   20   17     -0.79      0.00
  -34   20   18     -0.96      0.00
  -34   20   19      0.61      0.00
  -34   20   20     -3.17      0.00
  -34   20   21     -1.05      0.00
  -34   20   22      0.58      0.00
  -34   20   23     -0.11      0.00
  -34   20   24      0.58      0.00
  -34   20   25      5.32      0.00
  -34   20   26      0.67      0.00
  -34   20   27      1.62      0.00
  -34   20   28     -1.87      0.00
  -34   20   29     -3.19      0.00
  -34   20   30     -0.82      0.00
  -34   20   31      3.18      0.00
  -34   20   32      1.33      0.00
  -34   20   33     -2.16      0.00
  -34   20   34     -2.46      0.00
  -34   20   35     -3.46      0.00
  -34   22    1     -2.67      0.00
  -34   22    2     -1.49      0.00
  -34   22    3     -2.46      0.00
  -34   22    4      4.50      0.00
  -34   22    5      2.83      0.00
  -34   22    6     -2.31      0.00
  -34   22    7      2.23      0.00
  -34   22    8      1.70      0.00
  -34   22    9      1.82      0.00
  -34   22   10     -9.99      0.00
  -34   22   11      2.94      0.00
  -34   22   12     -7.06      0.00
  -34   22   13     -0.44      0.00
  -34   22   14      0.90      0.00
  -34   22   15     -1.04      0.00
  -34   22   16      3.11      0.00
  -34   22   17      0.36      0.00
  -34   22   18      1.09      0.00
  -34   22   19     -2.52      0.00
  -34   22   20      1.14      0.00
  -34   22   21      0.39      0.00
  -34   22   22     -0.40      0.00
  -34   22   23     -1.67      0.00
  -34   22   24      0.80      0.00
  -34   22   25      0.71      0.00
  -34   22   26      0.39      0.00
  -34   22   27     -0.42      0.00
  -34   22   28     -1.06      0.00
  -34   22   29     -0.73      0.00
  -34   22   30      2.32      0.00
  -34   22   31      3.01      0.00
  -34   22   32     -2.48      0.00
  -34   24    1     -1.60      0.00
  -34   24    2      4.77      0.00
  -34   24    3      4.68      0.00
  -34   24    4      1.08      0.00
  -34   24    5     -4.73      0.00
  -34   24    6     -0.93      0.00
  -34   24    7      0.40      0.00
  -34   24    8      2.00      0.00
  -34   24    9     -5.81      0.00
  -34   24   10      0.04      0.00
  -34   24   11      1.89      0.00
  -34   24   12      0.04      0.00
  -34   24   13      2.34      0.00
  -34   24   14     -0.63      0.00
  -34   24   15      3.64      0.00
  -34   24   16     -0.29      0.00
  -34   24   17      0.78      0.00
  -34   24   18     -0.98      0.00
  -34   24   19     -0.38      0.00
  -34   24   20      1.52      0.00
  -34   24   21      1.73      0.00
  -34   24   22      0.49      0.00
  -34   24   23      0.36      0.00
  -34   24   24      3.49      0.00
  -34   24   25     -0.05      0.00
  -34   24   26      3.27      0.00
  -34   24   27      0.86      0.00
  -34   24   28     -4.12      0.00
  -34   24   29      1.13      0.00
  -34   26    1     -0.15      0.00
  -34   26    2     -0.26      0.00
  -34   26    3      1.27      0.00
  -34   26    4     -3.77      0.00
  -34   26    5     -3.70      0.00
  -34   26    6     -1.58      0.00
  -34   26    7     -3.24      0.00
  -34   26    8      3.05      0.00
  -34   26    9     -0.37      0.00
  -34   26   10      2.03      0.00
  -34   26   11      0.90      0.00
  -34   26   12      0.62      0.00
  -34   26   13     -2.62      0.00
  -34   26   14     -1.93      0.00
  -34   26   15      1.60      0.00
  -34   26   16     -2.72      0.00
  -34   26   17     -0.72      0.00
  -34   26   18      0.27      0.00
  -34   26   19     -0.37      0.00
  -34   26   20      0.09      0.00
  -34   26   21      0.54      0.00
  -34   26   22     -3.29      0.00
  -34   26   23      0.60      0.00
  -34   26   24     -1.34      0.00
  -34   26   25     -0.43      0.00
  -34   26   26     -4.16      0.00
  -34   28    1     -1.68      0.00
  -34   28    2     -0.12      0.00
  -34   28    3     -5.77      0.00
  -34   28    4     -0.71      0.00
  -34   28    5      7.45      0.00
  -34   28    6     -1.83      0.00
  -34   28    7      2.16      0.00
  -34   28    8      3.19      0.00
  -34   28    9     -0.49      0.00
  -34   28   10      2.77      0.00
  -34   28   11      1.36      0.00
  -34   28   12      0.21      0.00
  -34   28   13     -5.17      0.00
  -34   28   14      1.12      0.00
  -34   28   15      0.16      0.00
  -34   28   16     -0.57      0.00
  -34   28   17      1.30      0.00
  -34   28   18     -0.70      0.00
  -34   28   19     -1.65      0.00
  -34   28   20      0.85      0.00
  -34   28   21     -1.74      0.00
  -34   30    1      4.20      0.00
  -34   30    2     -1.14      0.00
  -34   30    3     -0.09      0.00
  -34   30    4      4.21      0.00
  -34   30    5     -0.35      0.00
  -34   30    6     -1.18      0.00
  -34   30    7      3.42      0.00
  -34   30    8      1.17      0.00
  -34   30    9     -2.33      0.00
  -34   30   10     -5.10      0.00
  -34   30   11     -1.42      0.00
  -34   30   12     -0.91      0.00
  -34   30   13     -0.42      0.00
  -33    1    1      1.30      0.00
  -33    1    2      1.12      0.00
  -33    1    3     -0.40      0.00
  -33    1    4     -0.35      0.00
  -33    1    5      3.24      0.00
  -33    1    6     -0.86      0.00
  -33    1    7      1.27      0.00
  -33    1    8     -2.79      0.00
  -33    1    9     -1.65      0.00
  -33    1   10      0.06      0.00
  -33    1   11      1.79      0.00
  -33    1   12      5.94      0.00
  -33    1   13     -1.95      0.00
  -33    1   14      0.03      0.00
  -33    1   15      0.94      0.00
  -33    1   16     -0.43      0.00
  -33    1   17     -1.27      0.00
  -33    1   18     -4.75      0.00
  -33    1   19     -1.70      0.00
  -33    1   20      0.40      0.00
  -33    1   21      5.72      0.00
  -33    1   22      4.16      0.00
  -33    1   23     -0.79      0.00
  -33    1   24     -2.66      0.00
  -33    1   25     -3.46      0.00
  -33    1   26      0.82      0.00
  -33    1   27      6.70      0.00
  -33    1   28      0.01      0.00
  -33    1   29     -3.36      0.00
  -33    1   30     -0.98      0.00
  -33    1   31      3.67      0.00
  -33    1   32      2.31      0.00
  -33    1   33     -2.38      0.00
  -33    1   34      1.22      0.00
  -33    1   35      0.31      0.00
  -33    1   36     -3.64      0.00
  -33    1   37      1.05      0.00
  -33    1   38      1.03      0.00
  -33    1   39     -0.40      0.00
  -33    1   40     -0.86      0.00
  -33    1   41      2.87      0.00
  -33    1   42      2.35      0.00
  -33    1   43      0.80      0.00
  -33    1   44     -0.07      0.00
  -33    1   45      0.72      0.00
  -33    1   46      3.36      0.00
  -33    3    1     -2.93      0.00
  -33    3    2      6.03      0.00
  -33    3    3     -2.67      0.00
  -33    3    4      6.02      0.00
  -33    3    5      2.73      0.00
  -33    3    6     -3.09      0.00
  -33    3    7      3.78      0.00
  -33    3    8     -4.82      0.00
  -33    3    9     -4.15      0.00
  -33    3   10     -1.70      0.00
  -33    3   11      2.99      0.00
  -33    3   12      3.17      0.00
  -33    3   13      0.57      0.00
  -33    3   14      0.23      0.00
  -33    3   15     -0.95      0.00
  -33    3   16     -4.86      0.00
  -33    3   17     -3.56      0.00
  -33    3   18     -2.58      0.00
  -33    3   19      2.79      0.00
  -33    3   20      1.93      0.00
  -33    3   21      0.63      0.00
  -33    3   22      3.50      0.00
  -33    3   23      0.36      0.00
  -33    3   24     -1.48      0.00
  -33    3   25     -2.89      0.00
  -33    3   26      4.62      0.00
  -33    3   27      0.83      0.00
  -33    3   28     -4.51      0.00
  -33    3   29     -1.56      0.00
  -33    3   30      3.97      0.00
  -33    3   31      2.00      0.00
  -33    3   32     -3.65      0.00
  -33    3   33      0.34      0.00
  -33    3   34      2.93      0.00
  -33    3   35     -4.52      0.00
  -33    3   36     -0.97      0.00
  -33    3   37      1.02      0.00
  -33    3   38     -1.19      0.00
  -33    3   39      2.60      0.00
  -33    3   40     -3.46      0.00
  -33    3   41      1.77      0.00
  -33    3   42      1.88      0.00
  -33    3   43     -2.95      0.00
  -33    3   44     -0.12      0.00
  -33    3   45     -1.02      0.00
  -33    3   46     -0.88      0.00
  -33    5    1     -2.20      0.00
  -33    5    2      1.71      0.00
  -33    5    3     -4.33      0.00
  -33    5    4      6.07      0.00
  -33    5    5      2.27      0.00
  -33    5    6     -0.33      0.00
  -33    5    7     -0.39      0.00
  -33    5    8     -0.54      0.00
  -33    5    9     -1.07      0.00
  -33    5   10     -2.06      0.00
  -33    5   11     -1.91      0.00
  -33    5   12      4.63      0.00
  -33    5   13      0.24      0.00
  -33    5   14      3.11      0.00
  -33    5   15     -1.44      0.00
  -33    5   16      0.53      0.00
  -33    5   17     -0.60      0.00
  -33    5   18      3.40      0.00
  -33    5   19      0.29      0.00
  -33    5   20     -0.41      0.00
  -33    5   21      0.89      0.00
  -33    5   22     -1.03      0.00
  -33    5   23      0.72      0.00
  -33    5   24      0.95      0.00
  -33    5   25      0.56      0.00
  -33    5   26      1.41      0.00
  -33    5   27      2.60      0.00
  -33    5   28      1.09      0.00
  -33    5   29     -4.41      0.00
  -33    5   30      1.13      0.00
  -33    5   31      3.19      0.00
  -33    5   32      2.16      0.00
  -33    5   33      0.03      0.00
  -33    5   34     -7.16      0.00
  -33    5   35      2.65      0.00
  -33    5   36      4.26      0.00
  -33    5   37     -4.95      0.00
  -33    5   38      2.26      0.00
  -33    5   39      3.99      0.00
  -33    5   40     -2.25      0.00
  -33    5   41     -1.47      0.00
  -33    5   42     -2.88      0.00
  -33    5   43      2.95      0.00
  -33    5   44      1.22      0.00
  -33    5   45     -0.53      0.00
  -33    7    1     -3.11      0.00
  -33    7    2      2.60      0.00
  -33    7    3      2.45      0.00
  -33    7    4     -1.17      0.00
  -33    7    5      0.80      0.00
  -33    7    6     -0.75      0.00
  -33    7    7     -0.27      0.00
  -33    7    8     -3.47      0.00
  -33    7    9      0.26      0.00
  -33    7   10     -5.11      0.00
  -33    7   11     -1.54      0.00
  -33    7   12     -0.12      0.00
  -33    7   13      2.30      0.00
  -33    7   14      1.33      0.00
  -33    7   15      3.44      0.00
  -33    7   16     -3.62      0.00
  -33    7   17      1.56      0.00
  -33    7   18     -1.03      0.00
  -33    7   19     -2.50      0.00
  -33    7   20      0.17      0.00
  -33    7   21     -1.13      0.00
  -33    7   22     -4.15      0.00
  -33    7   23      0.10      0.00
  -33    7   24      0.10      0.00
  -33    7   25      3.05      0.00
  -33    7   26     -0.55      0.00
  -33    7   27     -4.77      0.00
  -33    7   28      0.05      0.00
  -33    7   29     -0.58      0.00
  -33    7   30     -0.37      0.00
  -33    7   31     -3.18      0.00
  -33    7   32      1.30      0.00
  -33    7   33     -1.06      0.00
  -33    7   34     -0.44      0.00
  -33    7   35     -0.46      0.00
  -33    7   36     -5.40      0.00
  -33    7   37     -0.86      0.00
  -33    7   38      3.10      0.00
  -33    7   39     -4.91      0.00
  -33    7   40     -2.57      0.00
  -33    7   41      0.21      0.00
  -33    7   42      1.24      0.00
  -33    7   43      1.34      0.00
  -33    7   44     -1.95      0.00
  -33    7   45      3.48      0.00
  -33    9    1     -1.54      0.00
  -33    9    2     -2.67      0.00
  -33    9    3     -6.46      0.00
  -33    9    4      2.13      0.00
  -33    9    5     -0.14      0.00
  -33    9    6     -3.64      0.00
  -33    9    7     -2.70      0.00
  -33    9    8      2.29      0.00
  -33    9    9      1.22      0.00
  -33    9   10      0.98      0.00
  -33    9   11      1.85      0.00
  -33    9   12      0.28      0.00
  -33    9   13      1.55      0.00
  -33    9   14      3.52      0.00
  -33    9   15     -1.65      0.00
  -33    9   16     -0.47      0.00
  -33    9   17     -2.65      0.00
  -33    9   18     -0.44      0.00
  -33    9   19     -1.43      0.00
  -33    9   20      1.89      0.00
  -33    9   21     -3.71      0.00
  -33    9   22      2.58      0.00
  -33    9   23      4.83      0.00
  -33    9   24     -2.59      0.00
  -33    9   25      4.77      0.00
  -33    9   26     -0.22      0.00
  -33    9   27      2.20      0.00
  -33    9   28      2.19      0.00
  -33    9   29     -0.11      0.00
  -33    9   30     -1.13      0.00
  -33    9   31     -0.83      0.00
  -33    9   32      3.56      0.00
  -33    9   33     -4.70      0.00
  -33    9   34     -4.44      0.00
  -33    9   35      1.85      0.00
  -33    9   36     -1.42      0.00
  -33    9   37      2.53      0.00
  -33    9   38     -1.59      0.00
  -33    9   39      0.98      0.00
  -33    9   40      4.05      0.00
  -33    9   41      2.94      0.00
  -33    9   42      0.78      0.00
  -33    9   43     -0.13      0.00
  -33    9   44      3.02      0.00
  -33   11    1     -3.92      0.00
  -33   11    2     -0.54      0.00
  -33   11    3      1.61      0.00
  -33   11    4      4.12      0.00
  -33   11    5      2.90      0.00
  -33   11    6     -0.38      0.00
  -33   11    7      3.52      0.00
  -33   11    8      2.98      0.00
  -33   11    9     -2.71      0.00
  -33   11   10      3.64      0.00
  -33   11   11      2.19      0.00
  -33   11   12     -4.92      0.00
  -33   11   13     -0.92      0.00
  -33   11   14      2.06      0.00
  -33   11   15      2.78      0.00
  -33   11   16     -0.58      0.00
  -33   11   17     -0.04      0.00
  -33   11   18     -4.00      0.00
  -33   11   19     -1.04      0.00
  -33   11   20      3.54      0.00
  -33   11   21      0.82      0.00
  -33   11   22      2.28      0.00
  -33   11   23      0.00      0.00
  -33   11   24      0.28      0.00
  -33   11   25     -1.51      0.00
  -33   11   26     -1.67      0.00
  -33   11   27     -1.67      0.00
  -33   11   28     -1.84      0.00
  -33   11   29     -0.62      0.00
  -33   11   30     -1.45      0.00
  -33   11   31     -0.79      0.00
  -33   11   32     -0.83      0.00
  -33   11   33     -4.07      0.00
  -33   11   34      4.06      0.00
  -33   11   35     -2.29      0.00
  -33   11   36      3.40      0.00
  -33   11   37     -0.10      0.00
  -33   11   38      0.70      0.00
  -33   11   39      0.01      0.00
  -33   11   40      1.91      0.00
  -33   11   41     -0.56      0.00
  -33   11   42     -2.26      0.00
  -33   11   43      1.67      0.00
  -33   13    1     -0.07      0.00
  -33   13    2     -0.78      0.00
  -33   13    3      0.53      0.00
  -33   13    4     -0.17      0.00
  -33   13    5      0.26      0.00
  -33   13    6      1.04      0.00
  -33   13    7     -1.85      0.00
  -33   13    8     -3.27      0.00
  -33   13    9     -1.99      0.00
  -33   13   10      2.55      0.00
  -33   13   11      2.25      0.00
  -33   13   12     -5.22      0.00
  -33   13   13     -0.24      0.00
  -33   13   14     -2.77      0.00
  -33   13   15     -3.42      0.00
  -33   13   16      3.75      0.00
  -33   13   17      0.80      0.00
  -33   13   18     -1.71      0.00
  -33   13   19     -0.51      0.00
  -33   13   20     -0.12      0.00
  -33   13   21     -0.54      0.00
  -33   13   22     -0.05      0.00
  -33   13   23      0.30      0.00
  -33   13   24     -0.78      0.00
  -33   13   25     -2.83      0.00
  -33   13   26     -1.48      0.00
  -33   13   27      1.58      0.00
  -33   13   28     -1.75      0.00
  -33   13   29      1.44      0.00
  -33   13   30     -2.53      0.00
  -33   13   31     -1.32      0.00
  -33   13   32      0.56      0.00
  -33   13   33      6.51      0.00
  -33   13   34     -1.92      0.00
  -33   13   35     -0.72      0.00
  -33   13   36      0.97      0.00
  -33   13   37      1.60      0.00
  -33   13   38      0.24      0.00
  -33   13   39      0.79      0.00
  -33   13   40      2.05      0.00
  -33   13   41     -2.35      0.00
  -33   13   42      2.66      0.00
  -33   15    1     -4.15      0.00
  -33   15    2     -5.30      0.00
  -33   15    3     -1.75      0.00
  -33   15    4     -4.39      0.00
  -33   15    5      0.15      0.00
  -33   15    6      1.30      0.00
  -33   15    7      1.12      0.00
  -33   15    8      2.83      0.00
  -33   15    9     -1.09      0.00
  -33   15   10     -0.66      0.00
  -33   15   11     -1.97      0.00
  -33   15   12     -0.38      0.00
  -33   15   13     -2.89      0.00
  -33   15   14     -2.89      0.00
  -33   15   15      4.56      0.00
  -33   15   16      4.25      0.00
  -33   15   17     -0.44      0.00
  -33   15   18      0.02      0.00
  -33   15   19      0.75      0.00
  -33   15   20      2.13      0.00
  -33   15   21      0.11      0.00
  -33   15   22     -1.76      0.00
  -33   15   23     -2.59      0.00
  -33   15   24      0.91      0.00
  -33   15   25      1.60      0.00
  -33   15   26      5.56      0.00
  -33   15   27     -2.70      0.00
  -33   15   28     -2.06      0.00
  -33   15   29     -1.34      0.00
  -33   15   30      1.91      0.00
  -33   15   31     -0.31      0.00
  -33   15   32      5.04      0.00
  -33   15   33      1.39      0.00
  -33   15   34      1.34      0.00
  -33   15   35      3.46      0.00
  -33   15   36      0.04      0.00
  -33   15   37     -0.17      0.00
  -33   15   38     -4.83      0.00
  -33   15   39      1.68      0.00
  -33   15   40     -1.28      0.00
  -33   15   41      2.03      0.00
  -33   17    1      0.09      0.00
  -33   17    2      1.64      0.00
  -33   17    3      3.10      0.00
  -33   17    4      2.37      0.00
  -33   17    5      0.76      0.00
  -33   17    6     -1.14      0.00
  -33   17    7      0.76      0.00
  -33   17    8      0.54      0.00
  -33   17    9      2.12      0.00
  -33   17   10     -5.14      0.00
  -33   17   11     -2.18      0.00
  -33   17   12      4.29      0.00
  -33   17   13      2.27      0.00
  -33   17   14     -1.06      0.00
  -33   17   15     -0.98      0.00
  -33   17   16     -0.52      0.00
  -33   17   17      3.65      0.00
  -33   17   18     -1.05      0.00
  -33   17   19      1.26      0.00
  -33   17   20      0.36      0.00
  -33   17   21     -2.61      0.00
  -33   17   22     -2.10      0.00
  -33   17   23     -1.53      0.00
  -33   17   24     -2.31      0.00
  -33   17   25      1.99      0.00
  -33   17   26     -0.28      0.00
  -33   17   27      3.10      0.00
  -33   17   28     -1.30      0.00
  -33   17   29      0.27      0.00
  -33   17   30     -3.63      0.00
  -33   17   31      1.29      0.00
  -33   17   32      5.01      0.00
  -33   17   33      0.44      0.00
  -33   17   34      0.30      0.00
  -33   17   35     -6.43      0.00
  -33   17   36     -0.56      0.00
  -33   17   37     -0.02      0.00
  -33   17   38     -1.43      0.00
  -33   17   39     -3.37      0.00
  -33   19    1      1.77      0.00
  -33   19    2     -0.25      0.00
  -33   19    3     -2.53      0.00
  -33   19    4      1.66      0.00
  -33   19    5     -4.60      0.00
  -33   19    6     -0.45      0.00
  -33   19    7     -0.36      0.00
  -33   19    8      3.21      0.00
  -33   19    9      0.84      0.00
  -33   19   10     -4.97      0.00
  -33   19   11      2.37      0.00
  -33   19   12      0.67      0.00
  -33   19   13     -0.81      0.00
  -33   19   14     -1.87      0.00
  -33   19   15      3.58      0.00
  -33   19   16      0.07      0.00
  -33   19   17     -0.15      0.00
  -33   19   18     -0.94      0.00
  -33   19   19     -0.52      0.00
  -33   19   20      0.53      0.00
  -33   19   21      0.32      0.00
  -33   19   22      1.08      0.00
  -33   19   23      1.43      0.00
  -33   19   24      2.33      0.00
  -33   19   25      1.01      0.00
  -33   19   26      3.35      0.00
  -33   19   27     -3.34      0.00
  -33   19   28     -2.01      0.00
  -33   19   29      0.58      0.00
  -33   19   30      0.45      0.00
  -33   19   31      4.65      0.00
  -33   19   32      0.83      0.00
  -33   19   33      0.68      0.00
  -33   19   34     -2.14      0.00
  -33   19   35     -3.97      0.00
  -33   19   36     -0.80      0.00
  -33   19   37      5.35      0.00
  -33   21    1      1.88      0.00
  -33   21    2     -2.16      0.00
  -33   21    3      2.20      0.00
  -33   21    4     -0.19      0.00
  -33   21    5      1.06      0.00
  -33   21    6      1.96      0.00
  -33   21    7     -3.39      0.00
  -33   21    8      1.04      0.00
  -33   21    9     -3.26      0.00
  -33   21   10      1.53      0.00
  -33   21   11     -2.39      0.00
  -33   21   12      6.10      0.00
  -33   21   13     -1.14      0.00
  -33   21   14      2.41      0.00
  -33   21   15      3.37      0.00
  -33   21   16     -0.02      0.00
  -33   21   17      1.34      0.00
  -33   21   18     -0.61      0.00
  -33   21   19     -2.35      0.00
  -33   21   20     -1.84      0.00
  -33   21   21      5.06      0.00
  -33   21   22      0.55      0.00
  -33   21   23     -3.55      0.00
  -33   21   24      0.51      0.00
  -33   21   25      0.36      0.00
  -33   21   26     -1.22      0.00
  -33   21   27     -1.66      0.00
  -33   21   28      0.97      0.00
  -33   21   29     -1.17      0.00
  -33   21   30      1.56      0.00
  -33   21   31      0.07      0.00
  -33   21   32     -2.12      0.00
  -33   21   33     -0.71      0.00
  -33   21   34      2.00      0.00
  -33   21   35     -0.99      0.00
  -33   23    1     -0.94      0.00
  -33   23    2     -1.95      0.00
  -33   23    3      1.69      0.00
  -33   23    4      2.57      0.00
  -33   23    5     -3.12      0.00
  -33   23    6     -5.02      0.00
  -33   23    7      0.22      0.00
  -33   23    8      1.23      0.00
  -33   23    9      2.30      0.00
  -33   23   10     -0.98      0.00
  -33   23   11      6.82      0.00
  -33   23   12     -0.49      0.00
  -33   23   13     -1.36      0.00
  -33   23   14      1.98      0.00
  -33   23   15     -3.38      0.00
  -33   23   16     -0.26      0.00
  -33   23   17     -1.88      0.00
  -33   23   18     -2.73      0.00
  -33   23   19     -0.61      0.00
  -33   23   20      3.49      0.00
  -33   23   21      2.87      0.00
  -33   23   22     -3.31      0.00
  -33   23   23      4.34      0.00
  -33   23   24      0.17      0.00
  -33   23   25      0.24      0.00
  -33   23   26     -1.97      0.00
  -33   23   27     -0.32      0.00
  -33   23   28     -0.71      0.00
  -33   23   29     -3.65      0.00
  -33   23   30      0.55      0.00
  -33   23   31      1.84      0.00
  -33   23   32     -3.91      0.00
  -33   23   33      3.33      0.00
  -33   25    1      0.31      0.00
  -33   25    2     -2.76      0.00
  -33   25    3     -1.18      0.00
  -33   25    4     -1.22      0.00
  -33   25    5      0.06      0.00
  -33   25    6     -1.57      0.00
  -33   25    7      0.59      0.00
  -33   25    8      3.25      0.00
  -33   25    9     -1.46      0.00
  -33   25   10      0.49      0.00
  -33   25   11      1.20      0.00
  -33   25   12     -1.42      0.00
  -33   25   13     -1.10      0.00
  -33   25   14     -2.13      0.00
  -33   25   15     -0.85      0.00
  -33   25   16      1.32      0.00
  -33   25   17     -0.52      0.00
  -33   25   18      1.01      0.00
  -33   25   19     -1.08      0.00
  -33   25   20      1.45      0.00
  -33   25   21     -5.16      0.00
  -33   25   22     -0.20      0.00
  -33   25   23     -2.86      0.00
  -33   25   24     -0.75      0.00
  -33   25   25     -1.81      0.00
  -33   25   26     -1.58      0.00
  -33   25   27     -4.40      0.00
  -33   25   28     -1.34      0.00
  -33   25   29      4.51      0.00
  -33   27    1      1.63      0.00
  -33   27    2     -0.16      0.00
  -33   27    3      0.47      0.00
  -33   27    4     -1.78      0.00
  -33   27    5      0.32      0.00
  -33   27    6      2.50      0.00
  -33   27    7      3.15      0.00
  -33   27    8      2.12      0.00
  -33   27    9     -0.38      0.00
  -33   27   10     -3.85      0.00
  -33   27   11      1.82      0.00
  -33   27   12      2.74      0.00
  -33   27   13     -3.33      0.00
  -33   27   14     -0.73      0.00
  -33   27   15      5.21      0.00
  -33   27   16     -1.78      0.00
  -33   27   17      2.01      0.00
  -33   27   18      1.10      0.00
  -33   27   19     -0.96      0.00
  -33   27   20     -3.72      0.00
  -33   27   21      3.46      0.00
  -33   27   22     -1.39      0.00
  -33   27   23      3.46      0.00
  -33   27   24      5.92      0.00
  -33   27   25     -0.81      0.00
  -33   27   26      2.08      0.00
  -33   29    1      2.33      0.00
  -33   29    2      2.04      0.00
  -33   29    3     -2.17      0.00
  -33   29    4      1.78      0.00
  -33   29    5      0.97      0.00
  -33   29    6     -3.98      0.00
  -33   29    7     -0.16      0.00
  -33   29    8      2.36      0.00
  -33   29    9     -0.26      0.00
  -33   29   10     -3.89      0.00
  -33   29   11      0.28      0.00
  -33   29   12     -0.29      0.00
  -33   29   13     -2.16      0.00
  -33   29   14      4.65      0.00
  -33   29   15      3.85      0.00
  -33   29   16     -0.98      0.00
  -33   29   17      0.15      0.00
  -33   29   18      0.31      0.00
  -33   29   19      0.05      0.00
  -33   29   20      1.90      0.00
  -33   31    1     -3.46      0.00
  -33   31    2     -5.04      0.00
  -33   31    3      1.81      0.00
  -33   31    4      2.76      0.00
  -33   31    5     -3.92      0.00
  -33   31    6     -1.54      0.00
  -33   31    7      1.04      0.00
  -33   31    8      0.25      0.00
  -33   31    9     -0.82      0.00
  -33   31   10      1.83      0.00
  -33   31   11      3.04      0.00
  -33   31   12     -0.06      0.00
  -32    0    2     -4.83      0.00
  -32    0    4      1.10      0.00
  -32    0    6     10.98      0.00
  -32    0    8      0.39      0.00
  -32    0   10     -6.93      0.00
  -32    0   12     -5.88      0.00
  -32    0   14      3.35      0.00
  -32    0   16      4.79      0.00
  -32    0   18      1.15      0.00
  -32    0   20     -6.94      0.00
  -32    0   22      2.32      0.00
  -32    0   24    -10.48      0.00
  -32    0   28      4.95      0.00
  -32    0   30     -3.96      0.00
  -32    0   32     -3.72      0.00
  -32    0   34      2.00      0.00
  -32    0   36     -2.86      0.00
  -32    0   38      4.56      0.00
  -32    0   40      0.41      0.00
  -32    0   42      2.05      0.00
  -32    0   44     -3.87      0.00
  -32    0   46      1.68      0.00
  -32    2    1      3.50      0.00
  -32    2    2     -9.18      0.00
  -32    2    3      3.80      0.00
  -32    2    4     -1.86      0.00
  -32    2    5      2.63      0.00
  -32    2    6      2.87      0.00
  -32    2    7     -2.59      0.00
  -32    2    8      5.81      0.00
  -32    2    9     -2.52      0.00
  -32    2   10     -3.94      0.00
  -32    2   11      2.75      0.00
  -32    2   12     -1.19      0.00
  -32    2   13      0.95      0.00
  -32    2   14     -2.04      0.00
  -32    2   15     -0.59      0.00
  -32    2   16      5.92      0.00
  -32    2   17      0.17      0.00
  -32    2   18     -0.94      0.00
  -32    2   19     -3.01      0.00
  -32    2   20      2.52      0.00
  -32    2   21     -3.48      0.00
  -32    2   22     -2.20      0.00
  -32    2   23      2.42      0.00
  -32    2   24     -0.91      0.00
  -32    2   25      3.47      0.00
  -32    2   26      1.61      0.00
  -32    2   27      3.76      0.00
  -32    2   28     -4.46      0.00
  -32    2   29     -6.46      0.00
  -32    2   30      2.14      0.00
  -32    2   31      3.83      0.00
  -32    2   32     -2.32      0.00
  -32    2   33     -1.88      0.00
  -32    2   34      1.87      0.00
  -32    2   35      2.92      0.00
  -32    2   36     -0.20      0.00
  -32    2   37      4.03      0.00
  -32    2   38      3.47      0.00
  -32    2   39     -3.89      0.00
  -32    2   40     -0.16      0.00
  -32    2   41     -3.77      0.00
  -32    2   42      0.24      0.00
  -32    2   43      1.95      0.00
  -32    2   44     -4.25      0.00
  -32    2   45     -3.59      0.00
  -32    2   46      0.85      0.00
  -32    2   47     -1.11      0.00
  -32    4    1      0.82      0.00
  -32    4    2     -3.44      0.00
  -32    4    3      0.35      0.00
  -32    4    4     -2.17      0.00
  -32    4    5     -3.05      0.00
  -32    4    6      1.74      0.00
  -32    4    7      1.57      0.00
  -32    4    8      3.78      0.00
  -32    4    9      0.49      0.00
  -32    4   10      2.13      0.00
  -32    4   11      0.36      0.00
  -32    4   12     -4.17      0.00
  -32    4   13     -0.41      0.00
  -32    4   14     -2.22      0.00
  -32    4   15      4.53      0.00
  -32    4   16     -0.07      0.00
  -32    4   17      4.48      0.00
  -32    4   18      4.13      0.00
  -32    4   19      2.17      0.00
  -32    4   20     -3.90      0.00
  -32    4   21     -4.96      0.00
  -32    4   22      2.71      0.00
  -32    4   23      1.50      0.00
  -32    4   24      0.69      0.00
  -32    4   25     -2.50      0.00
  -32    4   26      3.17      0.00
  -32    4   27      0.80      0.00
  -32    4   28     -2.73      0.00
  -32    4   29      1.69      0.00
  -32    4   30      0.40      0.00
  -32    4   31      1.29      0.00
  -32    4   32      1.42      0.00
  -32    4   33     -2.17      0.00
  -32    4   34      2.83      0.00
  -32    4   35      0.62      0.00
  -32    4   36      3.26      0.00
  -32    4   37      4.53      0.00
  -32    4   38     -4.05      0.00
  -32    4   39     -1.00      0.00
  -32    4   40     -0.52      0.00
  -32    4   41     -1.86      0.00
  -32    4   42      1.71      0.00
  -32    4   43     -0.68      0.00
  -32    4   44      0.27      0.00
  -32    4   45     -0.23      0.00
  -32    4   46     -0.21      0.00
  -32    6    1      6.96      0.00
  -32    6    2     -0.73      0.00
  -32    6    3      3.42      0.00
  -32    6    4      1.18      0.00
  -32    6    5     -4.84      0.00
  -32    6    6     -2.30      0.00
  -32    6    7     -0.51      0.00
  -32    6    8      4.81      0.00
  -32    6    9      2.84      0.00
  -32    6   10     -2.97      0.00
  -32    6   11     -4.33      0.00
  -32    6   12     -1.30      0.00
  -32    6   13     -5.20      0.00
  -32    6   14     -0.42      0.00
  -32    6   15     -2.67      0.00
  -32    6   16      3.20      0.00
  -32    6   17     -0.15      0.00
  -32    6   18     -2.24      0.00
  -32    6   19     -1.27      0.00
  -32    6   20     -1.84      0.00
  -32    6   21     -0.47      0.00
  -32    6   22     -4.15      0.00
  -32    6   23     -0.45      0.00
  -32    6   24      1.05      0.00
  -32    6   25     -1.85      0.00
  -32    6   26     -2.13      0.00
  -32    6   27     -1.37      0.00
  -32    6   28     -2.43      0.00
  -32    6   29     -0.87      0.00
  -32    6   30      2.50      0.00
  -32    6   31      4.28      0.00
  -32    6   32     -4.03      0.00
  -32    6   33     -1.36      0.00
  -32    6   34     -0.05      0.00
  -32    6   35      1.75      0.00
  -32    6   36      2.18      0.00
  -32    6   37     -5.35      0.00
  -32    6   38      0.11      0.00
  -32    6   39      1.78      0.00
  -32    6   40     -7.61      0.00
  -32    6   41     -0.96      0.00
  -32    6   42      4.66      0.00
  -32    6   43     -0.92      0.00
  -32    6   44      1.57      0.00
  -32    6   45     -2.72      0.00
  -32    6   46      0.82      0.00
  -32    8    1      0.71      0.00
  -32    8    2     -2.72      0.00
  -32    8    3     -3.57      0.00
  -32    8    4     -4.50      0.00
  -32    8    5      1.74      0.00
  -32    8    6     -0.36      0.00
  -32    8    7     -2.82      0.00
  -32    8    8      2.20      0.00
  -32    8    9      2.92      0.00
  -32    8   10      0.06      0.00
  -32    8   11      0.45      0.00
  -32    8   12     -2.05      0.00
  -32    8   13      0.42      0.00
  -32    8   14      3.42      0.00
  -32    8   15      3.86      0.00
  -32    8   16     -3.55      0.00
  -32    8   17     -0.31      0.00
  -32    8   18      2.45      0.00
  -32    8   19      3.20      0.00
  -32    8   20      0.72      0.00
  -32    8   21      0.65      0.00
  -32    8   22      0.66      0.00
  -32    8   23      0.75      0.00
  -32    8   24      4.61      0.00
  -32    8   25     -2.10      0.00
  -32    8   26     -1.34      0.00
  -32    8   27      1.54      0.00
  -32    8   28      3.10      0.00
  -32    8   29      4.21      0.00
  -32    8   30      0.10      0.00
  -32    8   31      0.47      0.00
  -32    8   32      1.24      0.00
  -32    8   33      1.32      0.00
  -32    8   34     -1.05      0.00
  -32    8   35     -0.90      0.00
  -32    8   36      5.96      0.00
  -32    8   37      0.49      0.00
  -32    8   38      1.95      0.00
  -32    8   39     -2.49      0.00
  -32    8   40     -1.60      0.00
  -32    8   41      3.61      0.00
  -32    8   42     -0.80      0.00
  -32    8   43      0.42      0.00
  -32    8   44      0.92      0.00
  -32    8   45      1.93      0.00
  -32   10    1      2.23      0.00
  -32   10    2     -1.66      0.00
  -32   10    3      2.14      0.00
  -32   10    4      6.85      0.00
  -32   10    5     -1.13      0.00
  -32   10    6     -0.89      0.00
  -32   10    7      1.11      0.00
  -32   10    8     -2.43      0.00
  -32   10    9      2.06      0.00
  -32   10   10     -0.09      0.00
  -32   10   11      3.05      0.00
  -32   10   12     -0.42      0.00
  -32   10   13     -5.18      0.00
  -32   10   14      2.17      0.00
  -32   10   15      1.01      0.00
  -32   10   16      1.82      0.00
  -32   10   17      1.54      0.00
  -32   10   18     -1.76      0.00
  -32   10   19      0.02      0.00
  -32   10   20      2.48      0.00
  -32   10   21      0.24      0.00
  -32   10   22     -2.83      0.00
  -32   10   23     -2.88      0.00
  -32   10   24     -0.67      0.00
  -32   10   25      0.31      0.00
  -32   10   26     -2.12      0.00
  -32   10   27      0.55      0.00
  -32   10   28      1.81      0.00
  -32   10   29     -1.71      0.00
  -32   10   30     -2.87      0.00
  -32   10   31      1.62      0.00
  -32   10   32     -0.40      0.00
  -32   10   33      1.08      0.00
  -32   10   34     -4.22      0.00
  -32   10   35      5.38      0.00
  -32   10   36     -2.02      0.00
  -32   10   37     -2.76      0.00
  -32   10   38     -1.82      0.00
  -32   10   39     -0.93      0.00
  -32   10   40      1.86      0.00
  -32   10   41     -3.45      0.00
  -32   10   42     -3.54      0.00
  -32   10   43      0.14      0.00
  -32   10   44      1.44      0.00
  -32   10   45      1.64      0.00
  -32   12    1      2.41      0.00
  -32   12    2      0.21      0.00
  -32   12    3     -0.38      0.00
  -32   12    4     -1.27      0.00
  -32   12    5     -5.74      0.00
  -32   12    6      0.68      0.00
  -32   12    7      0.18      0.00
  -32   12    8      0.08      0.00
  -32   12    9     -2.97      0.00
  -32   12   10      3.85      0.00
  -32   12   11      3.29      0.00
  -32   12   12     -1.90      0.00
  -32   12   13     -4.00      0.00
  -32   12   14      1.32      0.00
  -32   12   15     -0.64      0.00
  -32   12   16     -2.49      0.00
  -32   12   17      1.40      0.00
  -32   12   18     -3.88      0.00
  -32   12   19      2.01      0.00
  -32   12   20      1.02      0.00
  -32   12   21     -4.67      0.00
  -32   12   22     -1.26      0.00
  -32   12   23      0.09      0.00
  -32   12   24     -0.38      0.00
  -32   12   25     -1.50      0.00
  -32   12   26      4.33      0.00
  -32   12   27      1.58      0.00
  -32   12   28      1.04      0.00
  -32   12   29      0.41      0.00
  -32   12   30      1.44      0.00
  -32   12   31     -1.99      0.00
  -32   12   32      0.86      0.00
  -32   12   33      0.55      0.00
  -32   12   34      3.98      0.00
  -32   12   35     -1.50      0.00
  -32   12   36     -1.78      0.00
  -32   12   37      1.46      0.00
  -32   12   38     -2.31      0.00
  -32   12   39      0.92      0.00
  -32   12   40      1.45      0.00
  -32   12   41     -1.90      0.00
  -32   12   42     -1.80      0.00
  -32   12   43      0.87      0.00
  -32   12   44      0.44      0.00
  -32   14    1     -0.34      0.00
  -32   14    2      1.43      0.00
  -32   14    3     -1.37      0.00
  -32   14    4     -0.50      0.00
  -32   14    5     -0.37      0.00
  -32   14    6     -1.09      0.00
  -32   14    7      2.82      0.00
  -32   14    8     -1.98      0.00
  -32   14    9     -0.03      0.00
  -32   14   10      2.10      0.00
  -32   14   11      0.43      0.00
  -32   14   12     -0.16      0.00
  -32   14   13      0.69      0.00
  -32   14   14      0.32      0.00
  -32   14   15     -0.36      0.00
  -32   14   16      5.25      0.00
  -32   14   17      0.21      0.00
  -32   14   18     -6.13      0.00
  -32   14   19      2.26      0.00
  -32   14   20      4.72      0.00
  -32   14   21      2.46      0.00
  -32   14   22      0.81      0.00
  -32   14   23      0.56      0.00
  -32   14   24     -3.75      0.00
  -32   14   25      3.42      0.00
  -32   14   26      3.22      0.00
  -32   14   27      3.09      0.00
  -32   14   28      1.39      0.00
  -32   14   29     -0.89      0.00
  -32   14   30     -3.88      0.00
  -32   14   31      1.67      0.00
  -32   14   32      0.69      0.00
  -32   14   33     -1.13      0.00
  -32   14   34     -5.18      0.00
  -32   14   35     -0.95      0.00
  -32   14   36      6.76      0.00
  -32   14   37     -1.95      0.00
  -32   14   38     -1.05      0.00
  -32   14   39     -1.63      0.00
  -32   14   40      0.97      0.00
  -32   14   41      0.19      0.00
  -32   14   42      0.37      0.00
  -32   16    1      3.19      0.00
  -32   16    2      3.81      0.00
  -32   16    3      3.15      0.00
  -32   16    4      2.15      0.00
  -32   16    5     -2.07      0.00
  -32   16    6     -2.62      0.00
  -32   16    7     -1.32      0.00
  -32   16    8      1.80      0.00
  -32   16    9      2.00      0.00
  -32   16   10     -2.45      0.00
  -32   16   11     -0.80      0.00
  -32   16   12      2.14      0.00
  -32   16   13      2.26      0.00
  -32   16   14     -0.45      0.00
  -32   16   15     -2.26      0.00
  -32   16   16     -1.16      0.00
  -32   16   17     -4.35      0.00
  -32   16   18      0.82      0.00
  -32   16   19     -0.44      0.00
  -32   16   20     -0.71      0.00
  -32   16   21     -1.86      0.00
  -32   16   22     -1.12      0.00
  -32   16   23      0.48      0.00
  -32   16   24      2.13      0.00
  -32   16   25     -0.43      0.00
  -32   16   26     -0.51      0.00
  -32   16   27     -3.54      0.00
  -32   16   28     -0.69      0.00
  -32   16   29     -1.55      0.00
  -32   16   30     -0.05      0.00
  -32   16   31     -2.11      0.00
  -32   16   32     -3.45      0.00
  -32   16   33      0.53      0.00
  -32   16   34     -4.91      0.00
  -32   16   35      0.17      0.00
  -32   16   36     -3.63      0.00
  -32   16   37      3.22      0.00
  -32   16   38      1.41      0.00
  -32   16   39     -1.17      0.00
  -32   16   40     -2.80      0.00
  -32   16   41     -0.50      0.00
  -32   18    1     -0.91      0.00
  -32   18    2     -2.54      0.00
  -32   18    3     -1.19      0.00
  -32   18    4     -4.24      0.00
  -32   18    5     -0.42      0.00
  -32   18    6      1.60      0.00
  -32   18    7     -0.55      0.00
  -32   18    8      3.01      0.00
  -32   18    9     -0.74      0.00
  -32   18   10     -2.46      0.00
  -32   18   11     -1.25      0.00
  -32   18   12      4.36      0.00
  -32   18   13     -0.81      0.00
  -32   18   14     -3.28      0.00
  -32   18   15      1.66      0.00
  -32   18   16      0.72      0.00
  -32   18   17     -0.61      0.00
  -32   18   18     -2.26      0.00
  -32   18   19     -0.10      0.00
  -32   18   20      0.11      0.00
  -32   18   21      1.28      0.00
  -32   18   22      1.41      0.00
  -32   18   23      0.74      0.00
  -32   18   24      2.40      0.00
  -32   18   25      1.62      0.00
  -32   18   26     -3.30      0.00
  -32   18   27     -1.88      0.00
  -32   18   28     -1.57      0.00
  -32   18   29     -0.50      0.00
  -32   18   30      5.26      0.00
  -32   18   31     -0.59      0.00
  -32   18   32      0.95      0.00
  -32   18   33     -0.82      0.00
  -32   18   34      1.22      0.00
  -32   18   35     -2.16      0.00
  -32   18   36      3.55      0.00
  -32   18   37      3.78      0.00
  -32   18   38      3.74      0.00
  -32   18   39      0.18      0.00
  -32   20    1     -3.63      0.00
  -32   20    2     -0.17      0.00
  -32   20    3      3.79      0.00
  -32   20    4      2.51      0.00
  -32   20    5      2.37      0.00
  -32   20    6     -0.14      0.00
  -32   20    7      1.29      0.00
  -32   20    8      1.27      0.00
  -32   20    9      1.01      0.00
  -32   20   10     -3.93      0.00
  -32   20   11      2.68      0.00
  -32   20   12      1.30      0.00
  -32   20   13     -1.41      0.00
  -32   20   14      0.74      0.00
  -32   20   15     -1.09      0.00
  -32   20   16     -1.42      0.00
  -32   20   17      0.18      0.00
  -32   20   18      1.70      0.00
  -32   20   19      0.26      0.00
  -32   20   20     -1.00      0.00
  -32   20   21      0.46      0.00
  -32   20   22      0.20      0.00
  -32   20   23     -1.46      0.00
  -32   20   24     -3.00      0.00
  -32   20   25      4.23      0.00
  -32   20   26      0.09      0.00
  -32   20   27     -1.44      0.00
  -32   20   28     -1.24      0.00
  -32   20   29      1.81      0.00
  -32   20   30     -1.02      0.00
  -32   20   31     -0.71      0.00
  -32   20   32     -2.39      0.00
  -32   20   33      0.49      0.00
  -32   20   34      0.16      0.00
  -32   20   35      0.16      0.00
  -32   20   36      0.29      0.00
  -32   20   37      4.91      0.00
  -32   20   38     -4.09      0.00
  -32   22    1      3.54      0.00
  -32   22    2     -0.42      0.00
  -32   22    3     -0.21      0.00
  -32   22    4     -3.70      0.00
  -32   22    5      3.16      0.00
  -32   22    6     -1.37      0.00
  -32   22    7     -2.71      0.00
  -32   22    8      1.07      0.00
  -32   22    9     -2.18      0.00
  -32   22   10     -0.60      0.00
  -32   22   11     -1.95      0.00
  -32   22   12      0.10      0.00
  -32   22   13     -5.31      0.00
  -32   22   14      0.23      0.00
  -32   22   15      0.11      0.00
  -32   22   16     -1.31      0.00
  -32   22   17      1.15      0.00
  -32   22   18     -0.08      0.00
  -32   22   19     -2.07      0.00
  -32   22   20      3.86      0.00
  -32   22   21      0.74      0.00
  -32   22   22     -0.49      0.00
  -32   22   23     -4.36      0.00
  -32   22   24      6.04      0.00
  -32   22   25     -0.27      0.00
  -32   22   26     -2.52      0.00
  -32   22   27      1.31      0.00
  -32   22   28     -0.69      0.00
  -32   22   29     -1.46      0.00
  -32   22   30      1.98      0.00
  -32   22   31      2.14      0.00
  -32   22   32      0.81      0.00
  -32   22   33     -3.10      0.00
  -32   22   34      2.17      0.00
  -32   22   35     -2.99      0.00
  -32   24    1     -4.19      0.00
  -32   24    2     -1.35      0.00
  -32   24    3     -0.84      0.00
  -32   24    4      2.68      0.00
  -32   24    5     -0.43      0.00
  -32   24    6     -1.14      0.00
  -32   24    7      1.50      0.00
  -32   24    8     -2.41      0.00
  -32   24    9      3.59      0.00
  -32   24   10     -3.74      0.00
  -32   24   11      2.05      0.00
  -32   24   12     -0.89      0.00
  -32   24   13     -0.19      0.00
  -32   24   14      2.45      0.00
  -32   24   15      0.42      0.00
  -32   24   16      1.89      0.00
  -32   24   17      1.96      0.00
  -32   24   18     -2.33      0.00
  -32   24   19      1.47      0.00
  -32   24   20     -2.86      0.00
  -32   24   21      0.16      0.00
  -32   24   22     -6.12      0.00
  -32   24   23      0.93      0.00
  -32   24   24      0.86      0.00
  -32   24   25     -0.89      0.00
  -32   24   26      0.67      0.00
  -32   24   27      0.59      0.00
  -32   24   28     -1.50      0.00
  -32   24   29     -0.14      0.00
  -32   24   30      4.62      0.00
  -32   24   31      0.59      0.00
  -32   24   32     -1.34      0.00
  -32   24   33      0.81      0.00
  -32   26    1     -0.06      0.00
  -32   26    2     -0.04      0.00
  -32   26    3      4.07      0.00
  -32   26    4      2.68      0.00
  -32   26    5     -3.75      0.00
  -32   26    6      0.41      0.00
  -32   26    7     -0.70      0.00
  -32   26    8      7.50      0.00
  -32   26    9     -0.56      0.00
  -32   26   10     -4.86      0.00
  -32   26   11      1.88      0.00
  -32   26   12     -2.71      0.00
  -32   26   13      0.09      0.00
  -32   26   14     -0.90      0.00
  -32   26   15     -0.20      0.00
  -32   26   16      1.77      0.00
  -32   26   17     -5.31      0.00
  -32   26   18      3.09      0.00
  -32   26   19     -0.44      0.00
  -32   26   20      1.40      0.00
  -32   26   21     -0.37      0.00
  -32   26   22      4.28      0.00
  -32   26   23      3.90      0.00
  -32   26   24      0.98      0.00
  -32   26   25      5.78      0.00
  -32   26   26     -4.29      0.00
  -32   26   27      0.98      0.00
  -32   26   28      2.81      0.00
  -32   26   29      1.33      0.00
  -32   28    1     -2.58      0.00
  -32   28    2      1.56      0.00
  -32   28    3      2.82      0.00
  -32   28    4     -1.13      0.00
  -32   28    5      2.80      0.00
  -32   28    6     -0.65      0.00
  -32   28    7     -5.00      0.00
  -32   28    8      3.42      0.00
  -32   28    9     -6.02      0.00
  -32   28   10     -1.43      0.00
  -32   28   11      1.60      0.00
  -32   28   12     -0.27      0.00
  -32   28   13     -1.78      0.00
  -32   28   14     -1.10      0.00
  -32   28   15      5.03      0.00
  -32   28   16     -2.51      0.00
  -32   28   17      0.40      0.00
  -32   28   18      1.08      0.00
  -32   28   19     -1.05      0.00
  -32   28   20      4.68      0.00
  -32   28   21      2.70      0.00
  -32   28   22     -1.79      0.00
  -32   28   23     -4.99      0.00
  -32   28   24     -0.90      0.00
  -32   28   25     -4.01      0.00
  -32   30    1      2.37      0.00
  -32   30    2     -0.58      0.00
  -32   30    3     -2.98      0.00
  -32   30    4      1.29      0.00
  -32   30    5      1.93      0.00
  -32   30    6     -4.98      0.00
  -32   30    7      0.84      0.00
  -32   30    8      1.85      0.00
  -32   30    9     -2.70      0.00
  -32   30   10     -0.34      0.00
  -32   30   11      2.49      0.00
  -32   30   12      3.90      0.00
  -32   30   13     -4.10      0.00
  -32   30   14      2.07      0.00
  -32   30   15     -0.93      0.00
  -32   30   16     -4.19      0.00
  -32   30   17      1.42      0.00
  -32   30   18      0.24      0.00
  -32   30   19     -0.78      0.00
  -32   30   20      0.13      0.00
  -32   32    1      2.62      0.00
  -32   32    2      1.98      0.00
  -32   32    3      2.41      0.00
  -32   32    4     -1.69      0.00
  -32   32    5     -1.89      0.00
  -32   32    6      1.38      0.00
  -32   32    7      2.34      0.00
  -32   32    8     -1.29      0.00
  -32   32    9      0.36      0.00
  -32   32   10     -2.04      0.00
  -32   32   11     -0.40      0.00
  -31    1    1     -0.95      0.00
  -31    1    2      4.02      0.00
  -31    1    3      0.01      0.00
  -31    1    4      2.73      0.00
  -31    1    5     -5.95      0.00
  -31    1    6     -5.60      0.00
  -31    1    7      0.05      0.00
  -31    1    8     -3.69      0.00
  -31    1    9      4.21      0.00
  -31    1   10      7.92      0.00
  -31    1   11      1.66      0.00
  -31    1   12      5.40      0.00
  -31    1   13      0.24      0.00
  -31    1   14     -5.71      0.00
  -31    1   15     -4.48      0.00
  -31    1   16     -3.19      0.00
  -31    1   17      5.68      0.00
  -31    1   18      3.33      0.00
  -31    1   19      0.37      0.00
  -31    1   20     -2.00      0.00
  -31    1   21      7.20      0.00
  -31    1   22      3.83      0.00
  -31    1   23      0.03      0.00
  -31    1   24      0.84      0.00
  -31    1   25     -0.26      0.00
  -31    1   26      3.18      0.00
  -31    1   27     -3.18      0.00
  -31    1   29      0.38      0.00
  -31    1   30      3.21      0.00
  -31    1   31      3.45      0.00
  -31    1   32      0.74      0.00
  -31    1   33      0.50      0.00
  -31    1   34     -1.01      0.00
  -31    1   35     -0.01      0.00
  -31    1   36     -0.43      0.00
  -31    1   37      4.45      0.00
  -31    1   38      3.74      0.00
  -31    1   39     -2.65      0.00
  -31    1   40     -3.91      0.00
  -31    1   41     -1.52      0.00
  -31    1   42      0.51      0.00
  -31    1   43      1.73      0.00
  -31    1   44      0.95      0.00
  -31    1   45     -0.88      0.00
  -31    1   46     -1.14      0.00
  -31    1   47      1.58      0.00
  -31    1   48      0.87      0.00
  -31    3    1      2.42      0.00
  -31    3    2      4.72      0.00
  -31    3    3      4.62      0.00
  -31    3    4     -3.01      0.00
  -31    3    5      0.40      0.00
  -31    3    6     -8.36      0.00
  -31    3    7      1.08      0.00
  -31    3    8      2.66      0.00
  -31    3    9      0.61      0.00
  -31    3   10     -0.03      0.00
  -31    3   11      2.69      0.00
  -31    3   12      1.22      0.00
  -31    3   13     -2.33      0.00
  -31    3   14     -2.19      0.00
  -31    3   15     -2.62      0.00
  -31    3   16      1.52      0.00
  -31    3   17      0.01      0.00
  -31    3   18      0.34      0.00
  -31    3   19      3.03      0.00
  -31    3   20      2.58      0.00
  -31    3   21     -6.21      0.00
  -31    3   22     -0.47      0.00
  -31    3   23      6.25      0.00
  -31    3   24     -3.51      0.00
  -31    3   25     -4.83      0.00
  -31    3   26     -1.98      0.00
  -31    3   27      1.91      0.00
  -31    3   28     -0.39      0.00
  -31    3   29     -0.65      0.00
  -31    3   30      4.65      0.00
  -31    3   31      2.92      0.00
  -31    3   32     -4.39      0.00
  -31    3   33     -2.39      0.00
  -31    3   34     -2.01      0.00
  -31    3   35      1.13      0.00
  -31    3   36     -1.74      0.00
  -31    3   37     -1.22      0.00
  -31    3   38     -0.71      0.00
  -31    3   39     -1.72      0.00
  -31    3   40     -0.78      0.00
  -31    3   41     -0.72      0.00
  -31    3   42      4.80      0.00
  -31    3   43      1.50      0.00
  -31    3   44     -1.26      0.00
  -31    3   45     -0.61      0.00
  -31    3   46      3.38      0.00
  -31    3   47      0.93      0.00
  -31    5    1     -0.83      0.00
  -31    5    2      6.83      0.00
  -31    5    3     -0.86      0.00
  -31    5    4      1.01      0.00
  -31    5    5      1.31      0.00
  -31    5    6     -3.85      0.00
  -31    5    7     -0.34      0.00
  -31    5    8      0.99      0.00
  -31    5    9     -5.20      0.00
  -31    5   10      0.06      0.00
  -31    5   11     -4.07      0.00
  -31    5   12     -0.54      0.00
  -31    5   13      4.35      0.00
  -31    5   14     -0.90      0.00
  -31    5   15     -0.29      0.00
  -31    5   16     -5.08      0.00
  -31    5   17     -2.65      0.00
  -31    5   18     -2.57      0.00
  -31    5   19     -3.28      0.00
  -31    5   20     -0.27      0.00
  -31    5   21     -1.08      0.00
  -31    5   22      3.33      0.00
  -31    5   23     -1.38      0.00
  -31    5   24     -0.08      0.00
  -31    5   25     -2.47      0.00
  -31    5   26      0.22      0.00
  -31    5   27     -0.95      0.00
  -31    5   28     -0.63      0.00
  -31    5   29     -0.81      0.00
  -31    5   30      1.89      0.00
  -31    5   31      0.18      0.00
  -31    5   32      1.08      0.00
  -31    5   33     -6.04      0.00
  -31    5   34     -0.96      0.00
  -31    5   35     -0.28      0.00
  -31    5   36     -3.60      0.00
  -31    5   37      2.70      0.00
  -31    5   38     -1.77      0.00
  -31    5   39     -0.07      0.00
  -31    5   40     -1.82      0.00
  -31    5   41     -1.02      0.00
  -31    5   42      0.40      0.00
  -31    5   43      4.46      0.00
  -31    5   44     -0.76      0.00
  -31    5   45     -0.06      0.00
  -31    5   46     -2.04      0.00
  -31    5   47     -2.47      0.00
  -31    7    1     -4.16      0.00
  -31    7    2     -6.04      0.00
  -31    7    3     -3.44      0.00
  -31    7    4      0.10      0.00
  -31    7    5      0.59      0.00
  -31    7    6     -1.36      0.00
  -31    7    7      0.43      0.00
  -31    7    8     -4.58      0.00
  -31    7    9     -0.29      0.00
  -31    7   10      1.44      0.00
  -31    7   11      0.45      0.00
  -31    7   12      6.76      0.00
  -31    7   13      2.35      0.00
  -31    7   14      5.27      0.00
  -31    7   15      4.70      0.00
  -31    7   16     -2.00      0.00
  -31    7   17     -7.20      0.00
  -31    7   18     -0.25      0.00
  -31    7   19      7.50      0.00
  -31    7   20      5.57      0.00
  -31    7   21      3.34      0.00
  -31    7   22     -2.12      0.00
  -31    7   23      4.77      0.00
  -31    7   24      1.60      0.00
  -31    7   25      0.73      0.00
  -31    7   26      1.86      0.00
  -31    7   27     -0.32      0.00
  -31    7   28      3.16      0.00
  -31    7   29     -1.33      0.00
  -31    7   30      0.00      0.00
  -31    7   31      0.21      0.00
  -31    7   32     -4.21      0.00
  -31    7   33      0.44      0.00
  -31    7   34      1.51      0.00
  -31    7   35      0.61      0.00
  -31    7   36     -0.27      0.00
  -31    7   37      0.46      0.00
  -31    7   38      1.15      0.00
  -31    7   39      2.00      0.00
  -31    7   40      0.45      0.00
  -31    7   41      2.52      0.00
  -31    7   42      3.24      0.00
  -31    7   43     -0.44      0.00
  -31    7   44      1.25      0.00
  -31    7   45      0.27      0.00
  -31    7   46     -3.52      0.00
  -31    7   47     -0.79      0.00
  -31    9    1     -2.77      0.00
  -31    9    2     -0.79      0.00
  -31    9    3      5.70      0.00
  -31    9    4      2.51      0.00
  -31    9    5      4.54      0.00
  -31    9    6     -1.49      0.00
  -31    9    7     -2.47      0.00
  -31    9    8      3.64      0.00
  -31    9    9     -2.55      0.00
  -31    9   10      3.63      0.00
  -31    9   11      3.72      0.00
  -31    9   12     -3.56      0.00
  -31    9   13     -1.25      0.00
  -31    9   14     -1.24      0.00
  -31    9   15      1.15      0.00
  -31    9   16     -2.53      0.00
  -31    9   17     -2.86      0.00
  -31    9   18      0.56      0.00
  -31    9   19     -3.54      0.00
  -31    9   20      1.20      0.00
  -31    9   21      3.71      0.00
  -31    9   22     -4.58      0.00
  -31    9   23     -1.93      0.00
  -31    9   24     -0.28      0.00
  -31    9   25     -0.70      0.00
  -31    9   26     -2.57      0.00
  -31    9   27     -1.45      0.00
  -31    9   28      0.53      0.00
  -31    9   29     -4.29      0.00
  -31    9   30     -2.08      0.00
  -31    9   31     -3.56      0.00
  -31    9   32      2.18      0.00
  -31    9   33     -2.18      0.00
  -31    9   34     -1.15      0.00
  -31    9   35     -1.51      0.00
  -31    9   36      0.45      0.00
  -31    9   37     -2.09      0.00
  -31    9   38     -1.20      0.00
  -31    9   39      3.49      0.00
  -31    9   40      2.25      0.00
  -31    9   41      2.85      0.00
  -31    9   42     -3.32      0.00
  -31    9   43     -3.28      0.00
  -31    9   44      0.94      0.00
  -31    9   45     -0.57      0.00
  -31    9   46      1.46      0.00
  -31   11    1     -4.67      0.00
  -31   11    2      2.21      0.00
  -31   11    3      1.66      0.00
  -31   11    4     -1.65      0.00
  -31   11    5      2.78      0.00
  -31   11    6     -2.54      0.00
  -31   11    7      4.48      0.00
  -31   11    8     -1.85      0.00
  -31   11    9     -0.41      0.00
  -31   11   10      1.62      0.00
  -31   11   11     -0.02      0.00
  -31   11   12     -3.35      0.00
  -31   11   13     -2.24      0.00
  -31   11   14      0.89      0.00
  -31   11   15      1.43      0.00
  -31   11   16      0.64      0.00
  -31   11   17     -5.29      0.00
  -31   11   18     -1.46      0.00
  -31   11   19     -1.89      0.00
  -31   11   20      4.90      0.00
  -31   11   21      1.55      0.00
  -31   11   22     -4.31      0.00
  -31   11   23      4.11      0.00
  -31   11   24     -1.50      0.00
  -31   11   25     -2.20      0.00
  -31   11   26     -3.80      0.00
  -31   11   27      2.84      0.00
  -31   11   28      1.07      0.00
  -31   11   29     -2.07      0.00
  -31   11   30      1.81      0.00
  -31   11   31      3.91      0.00
  -31   11   32      0.65      0.00
  -31   11   33     -0.26      0.00
  -31   11   34      1.75      0.00
  -31   11   35      3.48      0.00
  -31   11   36      4.46      0.00
  -31   11   37     -1.21      0.00
  -31   11   38      1.00      0.00
  -31   11   39      1.16      0.00
  -31   11   40      1.42      0.00
  -31   11   41      0.86      0.00
  -31   11   42     -1.10      0.00
  -31   11   43      2.40      0.00
  -31   11   44     -1.75      0.00
  -31   11   45     -1.00      0.00
  -31   13    1     -3.82      0.00
  -31   13    2      0.14      0.00
  -31   13    3      2.42      0.00
  -31   13    4      1.43      0.00
  -31   13    5     -4.25      0.00
  -31   13    6      4.41      0.00
  -31   13    7     -0.15      0.00
  -31   13    8     -1.42      0.00
  -31   13    9     -4.53      0.00
  -31   13   10     -3.14      0.00
  -31   13   11      3.85      0.00
  -31   13   12     -0.50      0.00
  -31   13   13     -2.37      0.00
  -31   13   14     -0.60      0.00
  -31   13   15      2.46      0.00
  -31   13   16      2.90      0.00
  -31   13   17      3.24      0.00
  -31   13   18      1.14      0.00
  -31   13   19     -0.97      0.00
  -31   13   20      2.05      0.00
  -31   13   21     -1.09      0.00
  -31   13   22      2.54      0.00
  -31   13   23      1.34      0.00
  -31   13   24      0.90      0.00
  -31   13   25     -2.86      0.00
  -31   13   26      0.35      0.00
  -31   13   27      0.75      0.00
  -31   13   28     -2.80      0.00
  -31   13   29      3.56      0.00
  -31   13   30     -0.12      0.00
  -31   13   31     -3.17      0.00
  -31   13   32      4.27      0.00
  -31   13   33      1.60      0.00
  -31   13   34     -5.30      0.00
  -31   13   35     -1.34      0.00
  -31   13   36      1.14      0.00
  -31   13   37      1.96      0.00
  -31   13   38     -1.75      0.00
  -31   13   39     -1.31      0.00
  -31   13   40      2.05      0.00
  -31   13   41     -1.53      0.00
  -31   13   42      2.79      0.00
  -31   13   43      0.69      0.00
  -31   13   44     -1.63      0.00
  -31   15    1      1.48      0.00
  -31   15    2     -0.86      0.00
  -31   15    3      1.80      0.00
  -31   15    4     -2.96      0.00
  -31   15    5      1.11      0.00
  -31   15    6      2.22      0.00
  -31   15    7     -0.80      0.00
  -31   15    8      2.71      0.00
  -31   15    9     -0.56      0.00
  -31   15   10     -0.33      0.00
  -31   15   11     -3.41      0.00
  -31   15   12     -1.19      0.00
  -31   15   13      0.84      0.00
  -31   15   14     -0.24      0.00
  -31   15   15      0.77      0.00
  -31   15   16     -0.07      0.00
  -31   15   17     -0.13      0.00
  -31   15   18     -1.79      0.00
  -31   15   19      1.03      0.00
  -31   15   20     -2.55      0.00
  -31   15   21     -6.73      0.00
  -31   15   22     -3.54      0.00
  -31   15   23      2.82      0.00
  -31   15   24      2.90      0.00
  -31   15   25      0.33      0.00
  -31   15   26     -1.16      0.00
  -31   15   27     -5.50      0.00
  -31   15   28     -2.81      0.00
  -31   15   29      1.46      0.00
  -31   15   30      1.43      0.00
  -31   15   31      4.00      0.00
  -31   15   32      3.64      0.00
  -31   15   33     -4.95      0.00
  -31   15   34      0.81      0.00
  -31   15   35     -0.10      0.00
  -31   15   36     -0.60      0.00
  -31   15   37     -3.25      0.00
  -31   15   38     -0.65      0.00
  -31   15   39     -0.76      0.00
  -31   15   40     -0.29      0.00
  -31   15   41     -2.50      0.00
  -31   15   42      0.78      0.00
  -31   15   43      3.05      0.00
  -31   17    1     -2.19      0.00
  -31   17    2      0.11      0.00
  -31   17    3     -0.31      0.00
  -31   17    4     -1.02      0.00
  -31   17    5      1.10      0.00
  -31   17    6     -0.86      0.00
  -31   17    7      6.71      0.00
  -31   17    8     -0.78      0.00
  -31   17    9     -0.42      0.00
  -31   17   10     -4.85      0.00
  -31   17   11     -0.92      0.00
  -31   17   12      4.23      0.00
  -31   17   13      2.41      0.00
  -31   17   14     -0.35      0.00
  -31   17   15     -0.60      0.00
  -31   17   16      3.35      0.00
  -31   17   17      0.23      0.00
  -31   17   18      1.89      0.00
  -31   17   19      0.41      0.00
  -31   17   20      2.51      0.00
  -31   17   21      0.14      0.00
  -31   17   22     -1.52      0.00
  -31   17   23      0.90      0.00
  -31   17   24      0.07      0.00
  -31   17   25      2.69      0.00
  -31   17   26      1.30      0.00
  -31   17   27     -1.92      0.00
  -31   17   28      0.02      0.00
  -31   17   29      3.71      0.00
  -31   17   30      1.71      0.00
  -31   17   31      4.27      0.00
  -31   17   32     -1.14      0.00
  -31   17   33      2.71      0.00
  -31   17   34      0.39      0.00
  -31   17   35      1.86      0.00
  -31   17   36     -3.81      0.00
  -31   17   37      4.88      0.00
  -31   17   38      1.01      0.00
  -31   17   39     -0.35      0.00
  -31   17   40      1.04      0.00
  -31   17   41      1.79      0.00
  -31   19    1      3.07      0.00
  -31   19    2      1.90      0.00
  -31   19    3     -0.16      0.00
  -31   19    4      5.45      0.00
  -31   19    5     -1.07      0.00
  -31   19    6      0.51      0.00
  -31   19    7     -3.83      0.00
  -31   19    8     -0.82      0.00
  -31   19    9      3.18      0.00
  -31   19   10     -0.58      0.00
  -31   19   11     -1.59      0.00
  -31   19   12      1.70      0.00
  -31   19   13      0.87      0.00
  -31   19   14     -2.40      0.00
  -31   19   15      4.05      0.00
  -31   19   16     -4.00      0.00
  -31   19   17     -0.82      0.00
  -31   19   18      3.23      0.00
  -31   19   19      0.19      0.00
  -31   19   20     -0.08      0.00
  -31   19   21     -0.92      0.00
  -31   19   22      0.08      0.00
  -31   19   23     -3.01      0.00
  -31   19   24      2.06      0.00
  -31   19   25      0.22      0.00
  -31   19   26      1.94      0.00
  -31   19   27     -0.50      0.00
  -31   19   28     -1.50      0.00
  -31   19   29     -0.33      0.00
  -31   19   30      3.15      0.00
  -31   19   31     -4.01      0.00
  -31   19   32     -0.14      0.00
  -31   19   33      0.02      0.00
  -31   19   34      0.37      0.00
  -31   19   35     -5.34      0.00
  -31   19   36     -1.92      0.00
  -31   19   37      1.69      0.00
  -31   19   38     -0.38      0.00
  -31   19   39     -4.52      0.00
  -31   19   40     -1.79      0.00
  -31   21    1     -0.52      0.00
  -31   21    2     -0.84      0.00
  -31   21    3     -2.47      0.00
  -31   21    4     -1.21      0.00
  -31   21    5     -6.42      0.00
  -31   21    6     -0.31      0.00
  -31   21    7     -1.48      0.00
  -31   21    8     -2.65      0.00
  -31   21    9      1.34      0.00
  -31   21   10     -1.01      0.00
  -31   21   11      1.50      0.00
  -31   21   12      1.15      0.00
  -31   21   13     -1.91      0.00
  -31   21   14     -0.88      0.00
  -31   21   15      2.63      0.00
  -31   21   16     -1.34      0.00
  -31   21   17      1.49      0.00
  -31   21   18     -0.97      0.00
  -31   21   19     -1.16      0.00
  -31   21   20     -1.73      0.00
  -31   21   21      4.70      0.00
  -31   21   22     -1.09      0.00
  -31   21   23     -0.46      0.00
  -31   21   24     -0.51      0.00
  -31   21   25      1.29      0.00
  -31   21   26     -3.25      0.00
  -31   21   27     -2.25      0.00
  -31   21   28      2.28      0.00
  -31   21   29      0.66      0.00
  -31   21   30     -1.44      0.00
  -31   21   31      1.20      0.00
  -31   21   32     -0.08      0.00
  -31   21   33     -0.89      0.00
  -31   21   34     -1.27      0.00
  -31   21   35     -0.71      0.00
  -31   21   36     -0.97      0.00
  -31   21   37     -0.41      0.00
  -31   21   38     -0.11      0.00
  -31   23    1      0.76      0.00
  -31   23    2     -3.79      0.00
  -31   23    3     -1.57      0.00
  -31   23    4      2.22      0.00
  -31   23    5      2.86      0.00
  -31   23    6      0.98      0.00
  -31   23    7     -1.37      0.00
  -31   23    8      5.88      0.00
  -31   23    9      1.76      0.00
  -31   23   10      6.01      0.00
  -31   23   11      0.80      0.00
  -31   23   12      1.50      0.00
  -31   23   13     -2.24      0.00
  -31   23   14      1.83      0.00
  -31   23   15     -0.00      0.00
  -31   23   16     -0.65      0.00
  -31   23   17      1.51      0.00
  -31   23   18      0.28      0.00
  -31   23   19     -3.01      0.00
  -31   23   20      1.50      0.00
  -31   23   21     -2.76      0.00
  -31   23   22      0.77      0.00
  -31   23   23     -0.91      0.00
  -31   23   24     -1.15      0.00
  -31   23   25     -0.48      0.00
  -31   23   26     -1.60      0.00
  -31   23   27      0.42      0.00
  -31   23   28     -1.30      0.00
  -31   23   29     -0.80      0.00
  -31   23   30      0.82      0.00
  -31   23   31      3.29      0.00
  -31   23   32     -3.15      0.00
  -31   23   33      0.13      0.00
  -31   23   34      6.13      0.00
  -31   23   35     -0.71      0.00
  -31   25    1     -2.24      0.00
  -31   25    2     -2.71      0.00
  -31   25    3      0.68      0.00
  -31   25    4      5.05      0.00
  -31   25    5      1.67      0.00
  -31   25    6     -3.86      0.00
  -31   25    7      2.86      0.00
  -31   25    8     -1.32      0.00
  -31   25    9      2.29      0.00
  -31   25   10     -1.89      0.00
  -31   25   11     -5.90      0.00
  -31   25   12      0.48      0.00
  -31   25   13     -3.61      0.00
  -31   25   14      0.09      0.00
  -31   25   15      1.65      0.00
  -31   25   16     -1.51      0.00
  -31   25   17     -0.04      0.00
  -31   25   18     -2.81      0.00
  -31   25   19      4.50      0.00
  -31   25   20      0.72      0.00
  -31   25   21     -0.50      0.00
  -31   25   22      0.20      0.00
  -31   25   23      0.56      0.00
  -31   25   24      6.74      0.00
  -31   25   25     -3.02      0.00
  -31   25   26     -1.04      0.00
  -31   25   27     -1.31      0.00
  -31   25   28      2.15      0.00
  -31   25   29      4.44      0.00
  -31   25   30      2.35      0.00
  -31   25   31     -1.29      0.00
  -31   25   32     -3.64      0.00
  -31   25   33     -1.38      0.00
  -31   27    1     -1.19      0.00
  -31   27    2     -1.76      0.00
  -31   27    3      3.60      0.00
  -31   27    4      1.41      0.00
  -31   27    5     -4.36      0.00
  -31   27    6     -0.03      0.00
  -31   27    7      1.12      0.00
  -31   27    8     -3.86      0.00
  -31   27    9      2.23      0.00
  -31   27   10     -4.71      0.00
  -31   27   11      2.74      0.00
  -31   27   12      5.71      0.00
  -31   27   13     -0.10      0.00
  -31   27   14      2.52      0.00
  -31   27   15      1.51      0.00
  -31   27   16      1.59      0.00
  -31   27   17     -0.80      0.00
  -31   27   18      2.67      0.00
  -31   27   19     -1.64      0.00
  -31   27   20     -4.30      0.00
  -31   27   21      2.90      0.00
  -31   27   22     -1.65      0.00
  -31   27   23     -3.82      0.00
  -31   27   24      1.60      0.00
  -31   27   25     -1.00      0.00
  -31   27   26     -3.70      0.00
  -31   27   27      1.23      0.00
  -31   27   28      1.68      0.00
  -31   27   29     -1.36      0.00
  -31   29    1      2.80      0.00
  -31   29    2      2.87      0.00
  -31   29    3     -0.83      0.00
  -31   29    4     -4.89      0.00
  -31   29    5     -1.65      0.00
  -31   29    6     -0.40      0.00
  -31   29    7      0.17      0.00
  -31   29    8      7.89      0.00
  -31   29    9      2.16      0.00
  -31   29   10     -2.86      0.00
  -31   29   11      2.52      0.00
  -31   29   12     -0.53      0.00
  -31   29   13     -0.38      0.00
  -31   29   14     -0.14      0.00
  -31   29   15      4.36      0.00
  -31   29   16     -3.53      0.00
  -31   29   17     -3.55      0.00
  -31   29   18     -1.21      0.00
  -31   29   19     -2.39      0.00
  -31   29   20     -2.57      0.00
  -31   29   21     -1.02      0.00
  -31   29   22     -2.97      0.00
  -31   29   23      3.81      0.00
  -31   29   24      4.21      0.00
  -31   29   25      2.75      0.00
  -31   31    1     -1.12      0.00
  -31   31    2      0.79      0.00
  -31   31    3     -1.14      0.00
  -31   31    4      2.46      0.00
  -31   31    5      1.21      0.00
  -31   31    6     -3.09      0.00
  -31   31    7      3.53      0.00
  -31   31    8      3.46      0.00
  -31   31    9     -2.76      0.00
  -31   31   10     -1.06      0.00
  -31   31   11     -1.31      0.00
  -31   31   12     -1.95      0.00
  -31   31   13     -1.44      0.00
  -31   31   14      2.89      0.00
  -31   31   15      0.12      0.00
  -31   31   16     -2.86      0.00
  -31   31   17      0.39      0.00
  -31   31   18     -1.12      0.00
  -31   31   19     -0.68      0.00
  -31   33    1      1.37      0.00
  -31   33    2     -0.75      0.00
  -31   33    3     -3.11      0.00
  -31   33    4      1.98      0.00
  -31   33    5      0.30      0.00
  -31   33    6      0.34      0.00
  -31   33    7     -1.18      0.00
  -31   33    8     -2.12      0.00
  -31   33    9      3.18      0.00
  -30    0    2      0.65      0.00
  -30    0    4      2.89      0.00
  -30    0    6     -5.45      0.00
  -30    0    8      5.96      0.00
  -30    0   10     -5.80      0.00
  -30    0   12      1.61      0.00
  -30    0   14      5.12      0.00
  -30    0   16      1.43      0.00
  -30    0   18      2.26      0.00
  -30    0   20     -3.83      0.00
  -30    0   22     10.15      0.00
  -30    0   24     -4.92      0.00
  -30    0   26      0.37      0.00
  -30    0   28     -0.42      0.00
  -30    0   32     -2.51      0.00
  -30    0   34      8.83      0.00
  -30    0   36      2.26      0.00
  -30    0   38      2.34      0.00
  -30    0   40     -5.19      0.00
  -30    0   42     -1.29      0.00
  -30    0   44     -0.08      0.00
  -30    0   46      0.70      0.00
  -30    0   48      0.88      0.00
  -30    2    1      3.06      0.00
  -30    2    2      3.56      0.00
  -30    2    3     -3.28      0.00
  -30    2    4      4.11      0.00
  -30    2    5     -5.91      0.00
  -30    2    6      8.52      0.00
  -30    2    7      3.48      0.00
  -30    2    8     -3.07      0.00
  -30    2    9     -0.72      0.00
  -30    2   10     -4.80      0.00
  -30    2   11     -7.29      0.00
  -30    2   12     -1.18      0.00
  -30    2   13      4.11      0.00
  -30    2   14      4.21      0.00
  -30    2   15     -1.00      0.00
  -30    2   16      2.56      0.00
  -30    2   17     -2.54      0.00
  -30    2   18     -3.28      0.00
  -30    2   19     -2.60      0.00
  -30    2   20     -5.76      0.00
  -30    2   21     -0.36      0.00
  -30    2   22     -1.87      0.00
  -30    2   23      1.86      0.00
  -30    2   24      1.17      0.00
  -30    2   25     -3.32      0.00
  -30    2   26      0.58      0.00
  -30    2   27      1.14      0.00
  -30    2   28     -0.27      0.00
  -30    2   29      0.53      0.00
  -30    2   30      0.67      0.00
  -30    2   31     -2.60      0.00
  -30    2   32     -0.68      0.00
  -30    2   33     -0.15      0.00
  -30    2   34     -0.34      0.00
  -30    2   35      1.23      0.00
  -30    2   36      0.27      0.00
  -30    2   37     -3.09      0.00
  -30    2   38     -1.62      0.00
  -30    2   39     -4.51      0.00
  -30    2   40      1.14      0.00
  -30    2   41      2.83      0.00
  -30    2   42     -0.96      0.00
  -30    2   43      5.47      0.00
  -30    2   44     -4.57      0.00
  -30    2   45     -3.06      0.00
  -30    2   46      1.64      0.00
  -30    2   47      3.11      0.00
  -30    2   48     -0.64      0.00
  -30    4    1      5.85      0.00
  -30    4    2     -9.92      0.00
  -30    4    3     -1.19      0.00
  -30    4    4      1.91      0.00
  -30    4    5     -1.51      0.00
  -30    4    6      3.07      0.00
  -30    4    7      5.83      0.00
  -30    4    8     -0.85      0.00
  -30    4    9     -0.10      0.00
  -30    4   10    -10.19      0.00
  -30    4   11     -0.99      0.00
  -30    4   12     -1.12      0.00
  -30    4   13      3.59      0.00
  -30    4   14      3.68      0.00
  -30    4   15      1.63      0.00
  -30    4   16     -0.46      0.00
  -30    4   17     -3.20      0.00
  -30    4   18     -2.76      0.00
  -30    4   19      0.08      0.00
  -30    4   20     -1.00      0.00
  -30    4   21     -1.43      0.00
  -30    4   22      1.20      0.00
  -30    4   23      6.71      0.00
  -30    4   24     -3.72      0.00
  -30    4   25     -1.79      0.00
  -30    4   26      1.92      0.00
  -30    4   27      3.32      0.00
  -30    4   28     -2.34      0.00
  -30    4   29      2.11      0.00
  -30    4   30     -0.84      0.00
  -30    4   31      0.91      0.00
  -30    4   32     -1.54      0.00
  -30    4   33      1.41      0.00
  -30    4   34      3.63      0.00
  -30    4   35      3.48      0.00
  -30    4   36     -1.21      0.00
  -30    4   37     -2.78      0.00
  -30    4   38      3.56      0.00
  -30    4   39     -2.76      0.00
  -30    4   40     -1.14      0.00
  -30    4   41     -3.73      0.00
  -30    4   42      4.29      0.00
  -30    4   43     -0.67      0.00
  -30    4   44     -0.31      0.00
  -30    4   45      0.01      0.00
  -30    4   46     -3.17      0.00
  -30    4   47      2.12      0.00
  -30    4   48     -0.45      0.00
  -30    6    1     -2.69      0.00
  -30    6    2     -2.85      0.00
  -30    6    3     -4.60      0.00
  -30    6    4      0.81      0.00
  -30    6    5     -1.39      0.00
  -30    6    6      2.13      0.00
  -30    6    7     -3.56      0.00
  -30    6    8      2.71      0.00
  -30    6    9      0.04      0.00
  -30    6   10      2.32      0.00
  -30    6   11      3.54      0.00
  -30    6   12     -3.70      0.00
  -30    6   13      0.75      0.00
  -30    6   14      3.19      0.00
  -30    6   15      2.45      0.00
  -30    6   16      2.75      0.00
  -30    6   17      0.17      0.00
  -30    6   18     -0.64      0.00
  -30    6   19      4.31      0.00
  -30    6   20      7.43      0.00
  -30    6   21     -1.31      0.00
  -30    6   22      0.74      0.00
  -30    6   23     -2.66      0.00
  -30    6   24      1.59      0.00
  -30    6   25      1.00      0.00
  -30    6   26      0.41      0.00
  -30    6   27      4.90      0.00
  -30    6   28     -1.41      0.00
  -30    6   29     -1.24      0.00
  -30    6   30     -0.22      0.00
  -30    6   31     -0.90      0.00
  -30    6   32      2.20      0.00
  -30    6   33     -2.59      0.00
  -30    6   34      3.39      0.00
  -30    6   35      2.29      0.00
  -30    6   36     -3.46      0.00
  -30    6   37      0.96      0.00
  -30    6   38     -1.78      0.00
  -30    6   39      0.16      0.00
  -30    6   40      2.18      0.00
  -30    6   41      3.28      0.00
  -30    6   42      2.41      0.00
  -30    6   43     -1.73      0.00
  -30    6   44      1.44      0.00
  -30    6   45     -2.04      0.00
  -30    6   46      2.34      0.00
  -30    6   47     -1.10      0.00
  -30    6   48      3.19      0.00
  -30    8    1      3.48      0.00
  -30    8    2      2.40      0.00
  -30    8    3     -0.09      0.00
  -30    8    4      6.68      0.00
  -30    8    5      0.65      0.00
  -30    8    6     -3.60      0.00
  -30    8    7      3.80      0.00
  -30    8    8     -0.07      0.00
  -30    8    9      3.90      0.00
  -30    8   10      2.58      0.00
  -30    8   11     -2.08      0.00
  -30    8   12     -1.77      0.00
  -30    8   13     -9.52      0.00
  -30    8   14     -0.66      0.00
  -30    8   15      4.05      0.00
  -30    8   16     -0.07      0.00
  -30    8   17     -1.20      0.00
  -30    8   18     -2.42      0.00
  -30    8   19      0.27      0.00
  -30    8   20     -3.60      0.00
  -30    8   21     -3.27      0.00
  -30    8   22     -2.24      0.00
  -30    8   23     -5.11      0.00
  -30    8   24      0.95      0.00
  -30    8   25     -0.71      0.00
  -30    8   26     -1.24      0.00
  -30    8   27      0.79      0.00
  -30    8   28     -1.21      0.00
  -30    8   29      2.04      0.00
  -30    8   30     -3.36      0.00
  -30    8   31      2.84      0.00
  -30    8   32     -2.03      0.00
  -30    8   33     -1.29      0.00
  -30    8   34      1.82      0.00
  -30    8   35     -2.08      0.00
  -30    8   36      1.24      0.00
  -30    8   37     -0.73      0.00
  -30    8   38      0.15      0.00
  -30    8   39      0.08      0.00
  -30    8   40     -1.10      0.00
  -30    8   41     -1.57      0.00
  -30    8   42     -2.23      0.00
  -30    8   43     -1.41      0.00
  -30    8   44     -1.42      0.00
  -30    8   45      0.47      0.00
  -30    8   46     -0.90      0.00
  -30    8   47      2.45      0.00
  -30   10    1      6.45      0.00
  -30   10    2     -0.74      0.00
  -30   10    3     -1.93      0.00
  -30   10    4      1.16      0.00
  -30   10    5     -7.74      0.00
  -30   10    6      4.10      0.00
  -30   10    7      3.50      0.00
  -30   10    8     -3.31      0.00
  -30   10    9      0.30      0.00
  -30   10   10      2.56      0.00
  -30   10   11      1.77      0.00
  -30   10   12     -3.97      0.00
  -30   10   13     -3.60      0.00
  -30   10   14      1.94      0.00
  -30   10   15      3.85      0.00
  -30   10   16     -1.30      0.00
  -30   10   17      2.04      0.00
  -30   10   18     -1.49      0.00
  -30   10   19      0.67      0.00
  -30   10   20      2.05      0.00
  -30   10   21     -1.27      0.00
  -30   10   22     -1.52      0.00
  -30   10   23     -2.01      0.00
  -30   10   24      6.27      0.00
  -30   10   25     -1.10      0.00
  -30   10   26     -0.55      0.00
  -30   10   27      4.35      0.00
  -30   10   28      2.55      0.00
  -30   10   29     -0.50      0.00
  -30   10   30     -1.42      0.00
  -30   10   31      3.26      0.00
  -30   10   32      1.16      0.00
  -30   10   33      2.95      0.00
  -30   10   34      1.19      0.00
  -30   10   35      4.21      0.00
  -30   10   36      1.25      0.00
  -30   10   37      0.75      0.00
  -30   10   38     -2.15      0.00
  -30   10   39     -5.29      0.00
  -30   10   40     -0.42      0.00
  -30   10   41      0.21      0.00
  -30   10   42     -0.14      0.00
  -30   10   43      1.28      0.00
  -30   10   44      2.47      0.00
  -30   10   45     -3.27      0.00
  -30   10   46      2.42      0.00
  -30   12    1     -0.51      0.00
  -30   12    2      0.08      0.00
  -30   12    3     -3.72      0.00
  -30   12    4     -4.53      0.00
  -30   12    5     -0.56      0.00
  -30   12    6     -4.05      0.00
  -30   12    7      4.65      0.00
  -30   12    8     -0.38      0.00
  -30   12    9     -4.13      0.00
  -30   12   10     -0.23      0.00
  -30   12   11     -2.38      0.00
  -30   12   12      3.23      0.00
  -30   12   13      0.73      0.00
  -30   12   14     -4.28      0.00
  -30   12   15     -0.86      0.00
  -30   12   16      3.60      0.00
  -30   12   17      2.82      0.00
  -30   12   18      1.62      0.00
  -30   12   19      1.90      0.00
  -30   12   20     -1.53      0.00
  -30   12   21     -2.93      0.00
  -30   12   22     -1.97      0.00
  -30   12   23      4.28      0.00
  -30   12   24      3.60      0.00
  -30   12   25      1.79      0.00
  -30   12   26      1.82      0.00
  -30   12   27     -0.30      0.00
  -30   12   28      2.16      0.00
  -30   12   29     -4.64      0.00
  -30   12   30     -0.59      0.00
  -30   12   31     -0.99      0.00
  -30   12   32     -4.30      0.00
  -30   12   33     -1.41      0.00
  -30   12   34      0.08      0.00
  -30   12   35     -3.00      0.00
  -30   12   36     -1.75      0.00
  -30   12   37     -1.88      0.00
  -30   12   38     -4.87      0.00
  -30   12   39      1.57      0.00
  -30   12   40      1.27      0.00
  -30   12   41     -1.48      0.00
  -30   12   42     -2.71      0.00
  -30   12   43      4.53      0.00
  -30   12   44     -4.18      0.00
  -30   12   45      1.90      0.00
  -30   12   46      2.32      0.00
  -30   14    1      1.62      0.00
  -30   14    2      3.06      0.00
  -30   14    3     -4.08      0.00
  -30   14    4      1.10      0.00
  -30   14    5     -3.79      0.00
  -30   14    6      0.40      0.00
  -30   14    7      6.58      0.00
  -30   14    8     -2.86      0.00
  -30   14    9      0.46      0.00
  -30   14   10      1.31      0.00
  -30   14   11      1.29      0.00
  -30   14   12      1.63      0.00
  -30   14   13     -1.74      0.00
  -30   14   14      0.44      0.00
  -30   14   15      1.81      0.00
  -30   14   16     -3.24      0.00
  -30   14   17     -3.67      0.00
  -30   14   18     -1.47      0.00
  -30   14   19      0.39      0.00
  -30   14   20      0.11      0.00
  -30   14   21     -1.24      0.00
  -30   14   22     -1.49      0.00
  -30   14   23      0.17      0.00
  -30   14   24      1.62      0.00
  -30   14   25      1.25      0.00
  -30   14   26     -1.79      0.00
  -30   14   27      0.37      0.00
  -30   14   28     -1.73      0.00
  -30   14   29      0.72      0.00
  -30   14   30     -1.48      0.00
  -30   14   31     -1.49      0.00
  -30   14   32      0.98      0.00
  -30   14   33      1.08      0.00
  -30   14   34     -3.49      0.00
  -30   14   35      3.48      0.00
  -30   14   36      4.39      0.00
  -30   14   37     -3.10      0.00
  -30   14   38     -2.74      0.00
  -30   14   39      0.12      0.00
  -30   14   40     -0.90      0.00
  -30   14   41     -0.75      0.00
  -30   14   42      1.94      0.00
  -30   14   43     -0.41      0.00
  -30   14   44      2.77      0.00
  -30   16    1     -3.25      0.00
  -30   16    2      0.84      0.00
  -30   16    3      3.18      0.00
  -30   16    4     -0.19      0.00
  -30   16    5     -4.18      0.00
  -30   16    6      1.76      0.00
  -30   16    7     -4.34      0.00
  -30   16    8      4.49      0.00
  -30   16    9      0.97      0.00
  -30   16   10     -2.02      0.00
  -30   16   11      1.51      0.00
  -30   16   12      4.77      0.00
  -30   16   13      2.52      0.00
  -30   16   14     -0.67      0.00
  -30   16   15     -1.78      0.00
  -30   16   16     -3.63      0.00
  -30   16   17      1.74      0.00
  -30   16   18      1.55      0.00
  -30   16   19      2.94      0.00
  -30   16   20      3.35      0.00
  -30   16   21      2.68      0.00
  -30   16   22     -0.28      0.00
  -30   16   23      0.39      0.00
  -30   16   24      0.29      0.00
  -30   16   25     -3.13      0.00
  -30   16   26      1.94      0.00
  -30   16   27     -0.26      0.00
  -30   16   28     -0.39      0.00
  -30   16   29      1.33      0.00
  -30   16   30     -0.74      0.00
  -30   16   31     -4.41      0.00
  -30   16   32     -0.05      0.00
  -30   16   33     -2.60      0.00
  -30   16   34      3.06      0.00
  -30   16   35      1.44      0.00
  -30   16   36      2.74      0.00
  -30   16   37     -0.09      0.00
  -30   16   38      4.07      0.00
  -30   16   39      2.29      0.00
  -30   16   40     -1.78      0.00
  -30   16   41      0.53      0.00
  -30   16   42      0.96      0.00
  -30   16   43      2.63      0.00
  -30   18    1     -2.57      0.00
  -30   18    2      2.27      0.00
  -30   18    3      0.44      0.00
  -30   18    4     -4.13      0.00
  -30   18    5      4.62      0.00
  -30   18    6     -3.08      0.00
  -30   18    7     -0.47      0.00
  -30   18    8     -1.40      0.00
  -30   18    9      0.63      0.00
  -30   18   10      2.94      0.00
  -30   18   11     -1.16      0.00
  -30   18   12     -1.68      0.00
  -30   18   13     -3.82      0.00
  -30   18   14     -0.85      0.00
  -30   18   15     -2.49      0.00
  -30   18   16      1.13      0.00
  -30   18   17     -3.33      0.00
  -30   18   18      0.20      0.00
  -30   18   19      0.43      0.00
  -30   18   20     -2.09      0.00
  -30   18   21     -1.30      0.00
  -30   18   22     -1.47      0.00
  -30   18   23      3.79      0.00
  -30   18   24     -2.26      0.00
  -30   18   25     -0.78      0.00
  -30   18   26     -0.71      0.00
  -30   18   27     -3.98      0.00
  -30   18   28     -1.00      0.00
  -30   18   29      3.24      0.00
  -30   18   30     -1.53      0.00
  -30   18   31     -0.01      0.00
  -30   18   32     -5.68      0.00
  -30   18   33      1.38      0.00
  -30   18   34      1.82      0.00
  -30   18   35     -1.61      0.00
  -30   18   36     -2.35      0.00
  -30   18   37      1.55      0.00
  -30   18   38      2.40      0.00
  -30   18   39     -4.04      0.00
  -30   18   40     -3.31      0.00
  -30   18   41     -1.60      0.00
  -30   18   42      0.09      0.00
  -30   20    1      0.06      0.00
  -30   20    2     -1.38      0.00
  -30   20    3     -1.71      0.00
  -30   20    4      1.97      0.00
  -30   20    5     -0.90      0.00
  -30   20    6     -1.02      0.00
  -30   20    7      0.26      0.00
  -30   20    8      1.09      0.00
  -30   20    9      0.99      0.00
  -30   20   10     -1.43      0.00
  -30   20   11     -2.20      0.00
  -30   20   12      0.58      0.00
  -30   20   13      0.65      0.00
  -30   20   14     -1.28      0.00
  -30   20   15      1.85      0.00
  -30   20   16      0.68      0.00
  -30   20   17      1.29      0.00
  -30   20   18      3.63      0.00
  -30   20   19     -4.90      0.00
  -30   20   20     -0.57      0.00
  -30   20   21      0.85      0.00
  -30   20   22      1.06      0.00
  -30   20   23      0.57      0.00
  -30   20   24     -0.04      0.00
  -30   20   25      0.83      0.00
  -30   20   26     -0.61      0.00
  -30   20   27     -2.86      0.00
  -30   20   28      1.66      0.00
  -30   20   29      2.98      0.00
  -30   20   30      0.77      0.00
  -30   20   31     -2.02      0.00
  -30   20   32     -1.35      0.00
  -30   20   33      1.69      0.00
  -30   20   34      0.94      0.00
  -30   20   35      1.50      0.00
  -30   20   36      1.20      0.00
  -30   20   37      3.52      0.00
  -30   20   38     -1.33      0.00
  -30   20   39     -1.17      0.00
  -30   20   40      5.37      0.00
  -30   22    1      1.78      0.00
  -30   22    2     -3.54      0.00
  -30   22    3      3.16      0.00
  -30   22    4      2.42      0.00
  -30   22    5      3.44      0.00
  -30   22    6      5.33      0.00
  -30   22    7      1.49      0.00
  -30   22    8     -2.67      0.00
  -30   22    9      2.70      0.00
  -30   22   10     -0.48      0.00
  -30   22   11     -0.43      0.00
  -30   22   12     -0.50      0.00
  -30   22   13     -0.20      0.00
  -30   22   14      0.23      0.00
  -30   22   15      3.49      0.00
  -30   22   16     -2.33      0.00
  -30   22   17     -1.27      0.00
  -30   22   18      1.96      0.00
  -30   22   19     -1.98      0.00
  -30   22   20     -3.10      0.00
  -30   22   21      0.18      0.00
  -30   22   22      0.35      0.00
  -30   22   23      0.36      0.00
  -30   22   24      1.43      0.00
  -30   22   25     -1.78      0.00
  -30   22   26     -1.12      0.00
  -30   22   27      0.90      0.00
  -30   22   28      1.37      0.00
  -30   22   29     -1.65      0.00
  -30   22   30      3.84      0.00
  -30   22   31      1.53      0.00
  -30   22   32      0.32      0.00
  -30   22   33     -2.60      0.00
  -30   22   34      2.33      0.00
  -30   22   35      5.30      0.00
  -30   22   36     -2.24      0.00
  -30   22   37      2.66      0.00
  -30   22   38     -0.38      0.00
  -30   24    1      3.60      0.00
  -30   24    2     -2.70      0.00
  -30   24    3      1.24      0.00
  -30   24    4      1.55      0.00
  -30   24    5      0.44      0.00
  -30   24    6     -2.28      0.00
  -30   24    7     -5.15      0.00
  -30   24    8     -3.77      0.00
  -30   24    9     -5.05      0.00
  -30   24   10     -2.75      0.00
  -30   24   11     -1.68      0.00
  -30   24   12     -1.58      0.00
  -30   24   13      0.53      0.00
  -30   24   14      1.38      0.00
  -30   24   15      0.71      0.00
  -30   24   16     -1.40      0.00
  -30   24   17     -2.13      0.00
  -30   24   18     -1.50      0.00
  -30   24   19      0.12      0.00
  -30   24   20      2.84      0.00
  -30   24   21      2.75      0.00
  -30   24   22     -1.44      0.00
  -30   24   23      1.85      0.00
  -30   24   24      0.56      0.00
  -30   24   25      5.62      0.00
  -30   24   26     -0.32      0.00
  -30   24   27     -1.87      0.00
  -30   24   28      3.08      0.00
  -30   24   29      1.98      0.00
  -30   24   30      1.75      0.00
  -30   24   31     -0.16      0.00
  -30   24   32     -4.92      0.00
  -30   24   33     -5.59      0.00
  -30   24   34     -0.16      0.00
  -30   24   35     -2.90      0.00
  -30   26    1     -2.36      0.00
  -30   26    2      3.34      0.00
  -30   26    3      4.16      0.00
  -30   26    4      2.28      0.00
  -30   26    5     -4.86      0.00
  -30   26    6     -5.44      0.00
  -30   26    7      0.54      0.00
  -30   26    8      2.10      0.00
  -30   26    9      2.56      0.00
  -30   26   10      2.73      0.00
  -30   26   11      0.34      0.00
  -30   26   12      2.15      0.00
  -30   26   13      2.86      0.00
  -30   26   14      0.95      0.00
  -30   26   15     -0.68      0.00
  -30   26   16     -0.72      0.00
  -30   26   17     -0.03      0.00
  -30   26   18      2.20      0.00
  -30   26   19      3.24      0.00
  -30   26   20     -1.38      0.00
  -30   26   21     -1.40      0.00
  -30   26   22      0.55      0.00
  -30   26   23      3.33      0.00
  -30   26   24     -2.54      0.00
  -30   26   25      0.30      0.00
  -30   26   26     -4.79      0.00
  -30   26   27     -1.42      0.00
  -30   26   28      3.11      0.00
  -30   26   29     -2.85      0.00
  -30   26   30     -4.06      0.00
  -30   26   31     -1.10      0.00
  -30   26   32     -2.00      0.00
  -30   28    1     -1.12      0.00
  -30   28    2      1.45      0.00
  -30   28    3      0.28      0.00
  -30   28    4     -1.01      0.00
  -30   28    5     -6.00      0.00
  -30   28    6     -0.51      0.00
  -30   28    7      0.35      0.00
  -30   28    8      1.95      0.00
  -30   28    9      5.80      0.00
  -30   28   10     -4.88      0.00
  -30   28   11     -3.57      0.00
  -30   28   12     -0.08      0.00
  -30   28   13     -3.09      0.00
  -30   28   14     -0.88      0.00
  -30   28   15      0.97      0.00
  -30   28   16      2.16      0.00
  -30   28   17     -4.72      0.00
  -30   28   18      1.43      0.00
  -30   28   19     -1.81      0.00
  -30   28   20      2.89      0.00
  -30   28   21      0.27      0.00
  -30   28   22     -2.56      0.00
  -30   28   23     -2.09      0.00
  -30   28   24      3.23      0.00
  -30   28   25     -3.81      0.00
  -30   28   26     -3.28      0.00
  -30   28   27      4.28      0.00
  -30   28   28      0.62      0.00
  -30   28   29     -0.82      0.00
  -30   30    1      2.83      0.00
  -30   30    2     -2.82      0.00
  -30   30    3     -0.11      0.00
  -30   30    4      1.25      0.00
  -30   30    5      0.73      0.00
  -30   30    6      3.38      0.00
  -30   30    7     -3.77      0.00
  -30   30    8      1.14      0.00
  -30   30    9     -1.60      0.00
  -30   30   10     -3.47      0.00
  -30   30   11      1.56      0.00
  -30   30   12      2.56      0.00
  -30   30   13     -0.29      0.00
  -30   30   14      0.05      0.00
  -30   30   15      2.78      0.00
  -30   30   16     -6.94      0.00
  -30   30   17      0.65      0.00
  -30   30   18      8.00      0.00
  -30   30   19      1.15      0.00
  -30   30   20      0.56      0.00
  -30   30   21      4.04      0.00
  -30   30   22     -0.46      0.00
  -30   30   23     -1.08      0.00
  -30   30   24     -3.94      0.00
  -30   30   25     -1.40      0.00
  -30   32    1     -2.48      0.00
  -30   32    2     -0.13      0.00
  -30   32    3      1.12      0.00
  -30   32    4     -3.86      0.00
  -30   32    5      1.73      0.00
  -30   32    6      0.19      0.00
  -30   32    7     -0.02      0.00
  -30   32    8      1.33      0.00
  -30   32    9     -2.00      0.00
  -30   32   10      1.59      0.00
  -30   32   11      1.31      0.00
  -30   32   12      3.12      0.00
  -30   32   13      0.36      0.00
  -30   32   14      0.50      0.00
  -30   32   15     -0.24      0.00
  -30   32   16     -1.62      0.00
  -30   32   17      3.00      0.00
  -30   32   18      3.03      0.00
  -30   32   19     -1.37      0.00
  -29    1    1     -4.38      0.00
  -29    1    2      0.67      0.00
  -29    1    3      3.97      0.00
  -29    1    4    -10.48      0.00
  -29    1    5      1.91      0.00
  -29    1    6     -1.46      0.00
  -29    1    7      6.43      0.00
  -29    1    8      8.12      0.00
  -29    1    9     -6.80      0.00
  -29    1   10     -0.11      0.00
  -29    1   11      3.46      0.00
  -29    1   12     -2.72      0.00
  -29    1   13     -2.99      0.00
  -29    1   14     -2.64      0.00
  -29    1   15      0.60      0.00
  -29    1   16     -3.96      0.00
  -29    1   17      2.59      0.00
  -29    1   18      3.29      0.00
  -29    1   19      1.54      0.00
  -29    1   20     -1.50      0.00
  -29    1   21     -6.51      0.00
  -29    1   22      1.60      0.00
  -29    1   23     -0.39      0.00
  -29    1   24     -1.99      0.00
  -29    1   25      1.02      0.00
  -29    1   26     -1.36      0.00
  -29    1   27      0.22      0.00
  -29    1   28     -0.58      0.00
  -29    1   29      1.01      0.00
  -29    1   30      0.82      0.00
  -29    1   32     -4.30      0.00
  -29    1   33     -3.64      0.00
  -29    1   34      1.42      0.00
  -29    1   35     -7.44      0.00
  -29    1   36     -1.33      0.00
  -29    1   37      2.77      0.00
  -29    1   38     -1.70      0.00
  -29    1   39      0.26      0.00
  -29    1   40     -2.21      0.00
  -29    1   41      0.06      0.00
  -29    1   42      5.17      0.00
  -29    1   43      0.67      0.00
  -29    1   44      1.54      0.00
  -29    1   45     -3.03      0.00
  -29    1   46     -1.17      0.00
[truncated: 2,030,606 more chars]
